# Supplementary material for: Tuberculosis in Prisons: Importance of Considering the Clustering in the Analysis of Cross-Sectional Studies
Source: Int J Environ Res Public Health. 2023 Apr 6;20(7):5423. doi: 10.3390/ijerph20075423 (PMC10094442; doi:10.3390/ijerph20075423)
Supplement: Supplementary file 1 [file ijerph-20-05423-s001.zip]

Archive with 1 entries (1 files):
- ijerph-2254410-supplementary.xlsx
