# Supplementary material for: Tuberculosis in Prisons: Importance of Considering the Clustering in the Analysis of Cross-Sectional Studies
Source: Int J Environ Res Public Health. 2023 Apr 6;20(7):5423. doi: 10.3390/ijerph20075423 (PMC10094442; doi:10.3390/ijerph20075423)
Supplement: Supplementary file 1 [file ijerph-20-05423-s001.zip › ijerph-2254410-supplementary.xlsx]

## Sheet: Descriptions
Article title	Tuberculosis in prisons. Importance of considering the clustering in the analysis in cross-sectional studies
Journal name	International Journal of Environmental Research and Public Health
Authors	Diana Marin 1*, Yoav Keynan 2,3, Shrikant I. Bangdiwala 4,5, Lucelly López 1, Zulma Vanessa Rueda 1,2
Afiliations	1 Facultad de Medicina, Universidad Pontificia Bolivariana, Medellín 050034, Colombia 2 Department of Medical Microbiology and Infectious Disease, University of Manitoba, Winnipeg R3E 0J9, Canada. 3 Department of Community Health Sciences & Department of Internal Medicine, University of Manitoba, Winnipeg R3E 0J9, Canada. 4 Department of Health Research Methods, Evidence and Impact, McMaster Univ…
Corresponding author	Diana Marin. E-mail: dianamarcela.marin@upb.edu.co
Table S1	Systematic search in PubMed to identify those publications whose main objective was to estimate the prevalence of TB and the risk factors associated with TB.
Figure S1	Flow chart for the systematic literature search for cross-sectional studies about tuberculosis in prisons
TB Data	Database of Active TB. It is a cohort study of prisoners with lower respiratory tract symptoms (n= 1,305). It aims to determine the tuberculosis (TB) incidence and the factors associated with active TB at baseline
ILTB Data	Database of LTBI. It aims to determine the risk factors and prevalence of latent tuberculosis infection (LTBI) among prison inmates (n = 829).

## Sheet: Table S1
Tabla S1.	Systematic search in PubMed to identify those publications whose main objective was to estimate the prevalence of TB and the risk factors associated with TB.
ID	Search	Paper	Included	Reported prevalence ratio	The paper adjusted by cluster?	Observation
1	(("tuberculosis"[MeSH Terms]) AND "prisoners"[Text Word]) AND cross sectional[Text Word]	https://pubmed.ncbi.nlm.nih.gov/34162348/	Yes	No	No	Regresión logística
2		https://pubmed.ncbi.nlm.nih.gov/27852420/	No			No aplica, es revisión
3		https://pubmed.ncbi.nlm.nih.gov/32414357/	Yes	No	No	Regresión logística
4		https://pubmed.ncbi.nlm.nih.gov/34464526/	Yes	No		Pendiente acceder a texto completo
5		https://pubmed.ncbi.nlm.nih.gov/33555247/	No			No aplica, no evaluo FR
6		https://pubmed.ncbi.nlm.nih.gov/33765455/	No			No aplica, es revisión
7		https://pubmed.ncbi.nlm.nih.gov/31801496/	No			No aplica, no evaluo FR
8		https://pubmed.ncbi.nlm.nih.gov/35379404/	No			No aplica, no evaluo FR
9		https://pubmed.ncbi.nlm.nih.gov/26688530/	Yes	No	No	Regresión logística
10		https://pubmed.ncbi.nlm.nih.gov/35411913/	Yes	No	No	Presenta RP en bivariado y OR en multivariado
11		https://pubmed.ncbi.nlm.nih.gov/32469997/	Yes	No	No	Regresión logística
12		https://pubmed.ncbi.nlm.nih.gov/32091373/	Yes	No	No	Muestreo multietapico
13		https://pubmed.ncbi.nlm.nih.gov/26437704/	No			No aplica, Estudio de prevalencia
14		https://pubmed.ncbi.nlm.nih.gov/31531655/	No			No aplica, Estudio de prevalencia
15		https://pubmed.ncbi.nlm.nih.gov/33226966/	No			No aplica. No es en carceles
16		https://pubmed.ncbi.nlm.nih.gov/31830092/	Yes	No	No	Regresión logística
17		https://pubmed.ncbi.nlm.nih.gov/31437184/	No			No aplica, Estudio de prevalencia
18		https://pubmed.ncbi.nlm.nih.gov/30682199/	No			No aplica, no evaluo FR
19		https://pubmed.ncbi.nlm.nih.gov/32428042/	Yes	No	No	Regresión logística
20		https://pubmed.ncbi.nlm.nih.gov/27812634/	Yes	No	No	Regresión logística
21		https://pubmed.ncbi.nlm.nih.gov/29641743/	Yes	No	No	Regresión logística
22		https://pubmed.ncbi.nlm.nih.gov/33226967/	No			No aplica. No es en carceles
23		https://pubmed.ncbi.nlm.nih.gov/35581564/	No			No aplica, no evaluo FR
24		https://pubmed.ncbi.nlm.nih.gov/33338142/	No			No aplica, no evaluo FR
25		https://pubmed.ncbi.nlm.nih.gov/32065811/	No			No aplica, no evaluo FR
26		https://pubmed.ncbi.nlm.nih.gov/31780285/	No			No aplica, no evaluo FR
27		https://pubmed.ncbi.nlm.nih.gov/30970049/	No			No aplica, no evaluo FR
28		https://pubmed.ncbi.nlm.nih.gov/30277198/	No			No aplica, no evaluo FR
29		https://pubmed.ncbi.nlm.nih.gov/30236189/	Yes	No	No	Regresión logística
30		https://pubmed.ncbi.nlm.nih.gov/30236184/	No			No aplica, no evaluo FR
31		https://pubmed.ncbi.nlm.nih.gov/29663957/	Yes	No	No	Regresión logística
32		https://pubmed.ncbi.nlm.nih.gov/29633660/	No			No aplica, no se requiere ajuste
33		https://pubmed.ncbi.nlm.nih.gov/27832237/	No			No aplica, no evaluo FR
34		https://www.ncbi.nlm.nih.gov/pubmed/29983535	Yes	No	No
35		https://www.ncbi.nlm.nih.gov/pubmed/23241368	Yes	No	No
36		https://www.ncbi.nlm.nih.gov/pubmed/19919776	No			No aplica
37		https://www.ncbi.nlm.nih.gov/pubmed/30192897	No			No aplica, no evaluo FR
38		https://www.ncbi.nlm.nih.gov/pubmed/27921633	No			No acceso
39		https://www.ncbi.nlm.nih.gov/pubmed/27852420	No			No aplica, es revisión
40		https://www.ncbi.nlm.nih.gov/pubmed/25739169	No			No aplica, no evaluo FR
41		https://www.ncbi.nlm.nih.gov/pubmed/25695067	No			No aplica, es descriptivo
42		https://www.ncbi.nlm.nih.gov/pubmed/23681327	No			No aplica, otro idioma
43		https://www.ncbi.nlm.nih.gov/pubmed/22840442	No			No acceso
44		https://www.ncbi.nlm.nih.gov/pubmed/21750853	No			No aplica, es descriptivo
45		https://www.ncbi.nlm.nih.gov/pubmed/21484073	No			No aplica, parece cohorte
46		https://www.ncbi.nlm.nih.gov/pubmed/19219332	No			No aplica, no evaluo FR
47		https://www.ncbi.nlm.nih.gov/pubmed/18728189	Yes	No	Yes	En la parte cross sectional, se realiza modelo agregado
48		https://www.ncbi.nlm.nih.gov/pubmed/17439681	Yes	No	No
49		https://www.ncbi.nlm.nih.gov/pubmed/17288906	No			No aplica, no TB
50		https://www.ncbi.nlm.nih.gov/pubmed/9572751	No			No aplica, estudio de caso
51		https://www.ncbi.nlm.nih.gov/pubmed/9432372	No			No aplica, es descriptivo
52	((("tuberculosis"[MeSH Major Topic]) AND "prison"[Text Word]) AND "factors associated"[Text Word]) AND "cross sectional"[Text Word]))	https://pubmed.ncbi.nlm.nih.gov/32087068/	Yes	No	No	No reporta análisis multivariado
53		https://www.ncbi.nlm.nih.gov/pubmed/29412377	Yes	No	No
54		https://www.ncbi.nlm.nih.gov/pubmed/28759620	Yes	No	No
55		https://www.ncbi.nlm.nih.gov/pubmed/27812634	Yes	No	No
56		https://www.ncbi.nlm.nih.gov/pubmed/26688530	Yes	No	No
57		https://www.ncbi.nlm.nih.gov/pubmed/22235618	No			No aplica, otro idioma
58		https://www.ncbi.nlm.nih.gov/pubmed/17854540	Yes	No	No
59		https://www.ncbi.nlm.nih.gov/pubmed/16642747	No			No acceso
60		https://www.ncbi.nlm.nih.gov/pubmed/15681501	Yes	No	No
61		https://www.ncbi.nlm.nih.gov/pubmed/14559752	Yes	No	No	Utilizando MAE
62		https://www.ncbi.nlm.nih.gov/pubmed/10330735	No			No acceso
63	((("tuberculosis"[MeSH Major Topic]) AND "prison"[Text Word]) AND "risk factors"[Text Word]) AND "cross sectional"[Text Word]))	https://pubmed.ncbi.nlm.nih.gov/33293291/	No			No aplica. No es en carceles
64		https://pubmed.ncbi.nlm.nih.gov/30878067/	No			No se puede acceder
65		https://www.ncbi.nlm.nih.gov/pubmed/29641743	Yes	No	No	Una sola prisión
66		https://www.ncbi.nlm.nih.gov/pubmed/28403282	Yes	No	No
67		https://www.ncbi.nlm.nih.gov/pubmed/27776593	Yes	Yes	No
68		https://www.ncbi.nlm.nih.gov/pubmed/27756279	Yes	No	No
69		https://www.ncbi.nlm.nih.gov/pubmed/27393542	Yes	No	No	Dice RR-Logistica (incidencia), OR en ILTB. Una sola prisión. Cluster: patio
70		https://www.ncbi.nlm.nih.gov/pubmed/27038898	Yes	No	No
71		https://www.ncbi.nlm.nih.gov/pubmed/26914770	Yes	No	No
72		https://www.ncbi.nlm.nih.gov/pubmed/26641654	Yes	No	No
73		https://www.ncbi.nlm.nih.gov/pubmed/26459530	Yes	Yes	No	En abstract Logistic y en articulo Poisson
74		https://www.ncbi.nlm.nih.gov/pubmed/25864989	No			No acceso
75		https://www.ncbi.nlm.nih.gov/pubmed/25794506	Yes	No	No
76		https://www.ncbi.nlm.nih.gov/pubmed/25203007	Yes	No	No
77		https://www.ncbi.nlm.nih.gov/pubmed/24498059	Yes	No	No
78		https://www.ncbi.nlm.nih.gov/pubmed/24465861	Yes	Yes	Yes	Mixed model
79		https://www.ncbi.nlm.nih.gov/pubmed/22437904	Yes	No	No
80		https://www.ncbi.nlm.nih.gov/pubmed/22236847	Yes	No	No	Una sola prisión. Posible cluster patio
81		https://www.ncbi.nlm.nih.gov/pubmed/20505826	Yes	No	No
82		https://www.ncbi.nlm.nih.gov/pubmed/20189863	Yes	No	No	Uso de MAE. No hace modelo para TB
83		https://www.ncbi.nlm.nih.gov/pubmed/15971390	No			No aplica
84		https://www.ncbi.nlm.nih.gov/pubmed/15941801	No			No acceso. Combinan RR y OR
85		https://www.ncbi.nlm.nih.gov/pubmed/15929964	Yes	No	No
86		https://www.ncbi.nlm.nih.gov/pubmed/11934138	No			No aplica
87		https://www.ncbi.nlm.nih.gov/pubmed/10479959	No			No aplica. No es en carceles
88		https://www.ncbi.nlm.nih.gov/pubmed/9547719	No			No se puede acceder
89		https://www.ncbi.nlm.nih.gov/pubmed/8161765	No			No acceso, pero se debio ajustar por barrio de procedencia
90	((("tuberculosis"[MeSH Major Topic]) AND "jails"[Text Word]) AND "risk factors"[Text Word]) AND "cross sectional"[Text Word]))	https://www.ncbi.nlm.nih.gov/pubmed/27900592	No	No		No se puede acceder
91		https://www.ncbi.nlm.nih.gov/pubmed/23904084	Yes	Yes	No	Poisson robusta, no indica cluster
92		https://www.ncbi.nlm.nih.gov/pubmed/15748064	No	No		No se puede acceder
93		https://www.ncbi.nlm.nih.gov/pubmed/10395055	No	No		No se puede acceder
94	((("tuberculosis"[MeSH Major Topic]) AND "prisoners"[Text Word]) AND "risk factors"[Text Word]) AND "cross sectional"[Text Word] ))	https://pubmed.ncbi.nlm.nih.gov/22910722/	No			No aplica. No es en carceles
95		https://www.ncbi.nlm.nih.gov/pubmed/25608746	Yes	Yes	Yes	Mixed Poisson Model
96		https://www.ncbi.nlm.nih.gov/pubmed/24200265	Yes	No	No
97		https://www.ncbi.nlm.nih.gov/pubmed/21180853	Yes	No	No
98		https://www.ncbi.nlm.nih.gov/pubmed/18979604	Yes	No	No
99		https://www.ncbi.nlm.nih.gov/pubmed/17442844	Yes	No	No
100		https://www.ncbi.nlm.nih.gov/pubmed/16055879	Yes	No	No
101	((("tuberculosis"[MeSH Major Topic]) AND "prisoners"[Text Word]) AND "risk factors"[Text Word])	https://pubmed.ncbi.nlm.nih.gov/34898494/	No			No aplica es cohorte. No hace ajuste cluster
102		https://pubmed.ncbi.nlm.nih.gov/34706685/	Yes	Yes	No	Regresión binomial
103		https://pubmed.ncbi.nlm.nih.gov/34517810/	No			No aplica, es revisión
104		https://pubmed.ncbi.nlm.nih.gov/34254590/	No			No aplica, no evaluo FR
105		https://pubmed.ncbi.nlm.nih.gov/33838724/	No			No aplica, análisis situación
106		https://pubmed.ncbi.nlm.nih.gov/32949880/	No			No aplica, es caso-cohorte
107		https://pubmed.ncbi.nlm.nih.gov/32156698/	No			No aplica, es revisión
108		https://pubmed.ncbi.nlm.nih.gov/31729704/	No			No aplica, es CACO. No carcel
109		https://pubmed.ncbi.nlm.nih.gov/31718756/	Yes	No	No	Regresión logística
110		https://pubmed.ncbi.nlm.nih.gov/30824364/	No			No aplica, es cluster-randomised trial
111		https://pubmed.ncbi.nlm.nih.gov/30440022/	No			No aplica, es revisión
112		https://pubmed.ncbi.nlm.nih.gov/30274559/	No			No se puede acceder
113		https://pubmed.ncbi.nlm.nih.gov/30205974/	No			No aplica, no en carcel
114		https://pubmed.ncbi.nlm.nih.gov/29554240/	No			No aplica, estudio de caso
115		https://pubmed.ncbi.nlm.nih.gov/29463234/	No			No aplica, es cohorte. No ajusta cluster
116		https://pubmed.ncbi.nlm.nih.gov/29455713/	No			No aplica, es revisión
117		https://pubmed.ncbi.nlm.nih.gov/29343733/	No			No aplica, es CACO
118		https://www.ncbi.nlm.nih.gov/pubmed/29983535	Yes	No	No	Una sola prisión
119		https://www.ncbi.nlm.nih.gov/pubmed/29343733	No			No aplica es CACO
120		https://www.ncbi.nlm.nih.gov/pubmed/28756786	No			No aplica es cohorte. Nuestro estudio
121		https://www.ncbi.nlm.nih.gov/pubmed/28521672	No			No aplica
122		https://www.ncbi.nlm.nih.gov/pubmed/28358877	Yes	No	Yes	No se encuentra efecto cluster pero es evaluado
123		https://www.ncbi.nlm.nih.gov/pubmed/28152082	Yes	No	No	Cluster comunidad
124		https://www.ncbi.nlm.nih.gov/pubmed/28091336	Yes	No	Yes	Cluster región de Portugal
125		https://www.ncbi.nlm.nih.gov/pubmed/28062228	No			No aplica, es revisión
126		https://www.ncbi.nlm.nih.gov/pubmed/28053362	No			No aplica, evalua rentabilidad
127		https://www.ncbi.nlm.nih.gov/pubmed/28012812	No			No disponible
128		https://www.ncbi.nlm.nih.gov/pmc/articles/PMC5308149/	No			No aplica, es descriptivo
129		https://www.ncbi.nlm.nih.gov/pubmed/27716170	Yes	No	No	No aplica es cohorte
130		https://www.ncbi.nlm.nih.gov/pubmed/27427455	No			No aplica, es revisión
131		https://www.ncbi.nlm.nih.gov/pubmed/26233087	No			No aplica, estudio de caso
132		https://www.ncbi.nlm.nih.gov/pubmed/26195459	No			No aplica, es analitico Cluster: carcel
133		https://www.ncbi.nlm.nih.gov/pubmed/25860037	No			No aplica, no aparece el articulo. Mal link
134		https://www.ncbi.nlm.nih.gov/pubmed/25795015	No			No disponible
135		https://www.ncbi.nlm.nih.gov/pubmed/25730948	No			No aplica, no carcel
136		https://www.ncbi.nlm.nih.gov/pubmed/25642998	No			No aplica, es CACO
137		https://www.ncbi.nlm.nih.gov/pubmed/25577530	No			No Aplica, no evalua FR
138		https://www.ncbi.nlm.nih.gov/pubmed/25216829	Yes	Yes	Yes	Nuestro estudio
139		https://www.ncbi.nlm.nih.gov/pubmed/24405607	Yes	No	No	Una sola carcel. Cluster: patio
140		https://www.ncbi.nlm.nih.gov/pubmed/24278293	No			No aplica, es cohorte. El nuestro
141		https://www.ncbi.nlm.nih.gov/pubmed/24125446	No			No aplica, cohorte. Outcome: resultado tto
142		https://www.ncbi.nlm.nih.gov/pubmed/23581261	No			No aplica, no evalua FR
143		https://www.ncbi.nlm.nih.gov/pubmed/23575321	No			No aplica, es revisión
144		https://www.ncbi.nlm.nih.gov/pubmed/23407226	No			No aplica, es cohorte.
145		https://www.ncbi.nlm.nih.gov/pubmed/23100496	Yes	No	No	Se hace otro modelo a nivel de localidad. Se revisa material complementario
146		https://www.ncbi.nlm.nih.gov/pubmed/22748057	Yes	Yes	No
147		https://www.ncbi.nlm.nih.gov/pubmed/22448025	No			No aplica, es revisión
148		https://www.ncbi.nlm.nih.gov/pubmed/22410436	No			No aplica, serie de casos retrospectiva
149		https://www.ncbi.nlm.nih.gov/pubmed/21756520	Yes	No	No
150		https://www.ncbi.nlm.nih.gov/pubmed/21737549	No			No aplica, es revisión
151		https://www.ncbi.nlm.nih.gov/pubmed/21695213	No			No aplica, cohorte.
152		https://www.ncbi.nlm.nih.gov/pubmed/21251881	No			No acceso
153		https://www.ncbi.nlm.nih.gov/pubmed/21219686	Yes	No	No	Se incluye la variable de cluster dentro del modelo pero no ajustan EE
154		https://www.ncbi.nlm.nih.gov/pubmed/21219685	Yes	No	No	Una sola prisión. Varios patios
155		https://www.ncbi.nlm.nih.gov/pubmed/20731237	No			No aplica, no evalua FR
156		https://www.ncbi.nlm.nih.gov/pubmed/20409363	Yes	No	No
157		https://www.ncbi.nlm.nih.gov/pubmed/20406085	No			No acceso. Por abstract no evalua FR
158		https://www.ncbi.nlm.nih.gov/pubmed/20231737	No			No acceso. Por abstract evalua FR pero no reportan resultados
159		https://www.ncbi.nlm.nih.gov/pubmed/20202304	No			No aplica, cohorte
160		https://www.ncbi.nlm.nih.gov/pubmed/20113978	No			No aplica es revisión
161		https://www.ncbi.nlm.nih.gov/pubmed/23057255	No			No aplica, es CACO
162		https://www.ncbi.nlm.nih.gov/pubmed/19793429	Yes	No	No
163		https://www.ncbi.nlm.nih.gov/pubmed/19637759	No			No aplica. Otro dioma, en abstract no parece evaluar FR
164		https://www.ncbi.nlm.nih.gov/pubmed/19542269	Yes	No	No	No es en prisiones, dificil distinguir el cluster
165		https://www.ncbi.nlm.nih.gov/pubmed/19039729	No			No aplica. Otro dioma
166		https://www.ncbi.nlm.nih.gov/pubmed/18926035	Yes	No	Yes	Utiliza MAE y EE son ajustados por este diseño
167		https://www.ncbi.nlm.nih.gov/pubmed/18561719	No			No aplica, sin acceso y no evalua FR
168		https://www.ncbi.nlm.nih.gov/pubmed/18494238	No			No aplica, es editorial
169		https://www.ncbi.nlm.nih.gov/pubmed/18494233	No			No Aplica, no evalua FR
170		https://www.ncbi.nlm.nih.gov/pubmed/18494233	Yes	No	No	La información está dentro del texto y no en tablas
171		https://www.ncbi.nlm.nih.gov/pubmed/18494233	No			No aplica. Otro idioma
172		https://www.ncbi.nlm.nih.gov/pubmed/17644020	Yes	No	Yes	Cluster probable: localidad. No encuentran diferencias por localidad. Prevalencia <10% de enfermedades diferentes a TB. Población con TB
173		https://www.ncbi.nlm.nih.gov/pubmed/17334822	No			No aplica, es CACO
174		https://www.ncbi.nlm.nih.gov/pubmed/17289861	No			No aplica, es cohorte. Evalua OR
175		https://www.ncbi.nlm.nih.gov/pubmed/17101738	No			No Aplica, no evalua FR
176		https://www.ncbi.nlm.nih.gov/pubmed/17005791	No			No Aplica, no evalua FR
177		https://www.ncbi.nlm.nih.gov/pubmed/16989157	No			No aplica. Otro idioma y no evalua FR
178		https://www.ncbi.nlm.nih.gov/pubmed/16499262	No			No Aplica, no evalua FR
179		https://www.ncbi.nlm.nih.gov/pubmed/16426000	Yes	No	No	Una sola prisión. Varios patios
180		https://www.ncbi.nlm.nih.gov/pubmed/16339219	No			No aplica, es CACO
181		https://www.ncbi.nlm.nih.gov/pubmed/16318256	No			No aplica. Otro idioma
182		https://www.ncbi.nlm.nih.gov/pubmed/16249321	No			No aplica, es revisión
183		https://www.ncbi.nlm.nih.gov/pubmed/16186458	No			No Aplica, no evalua FR
184		https://www.ncbi.nlm.nih.gov/pubmed/16158896	No			No aplica, es cohorte
185		https://www.ncbi.nlm.nih.gov/pubmed/16077214	No			No aplica. No acceso
186		https://www.ncbi.nlm.nih.gov/pubmed/15988974	No			No aplica, otro idioma, en abstract si evalua FR
187		https://www.ncbi.nlm.nih.gov/pubmed/15988970	No			No aplica, otro idioma, no evalua FR
188		https://www.ncbi.nlm.nih.gov/pubmed/15971389	Yes	No	No	Una sola prisión. Varios patios. Modelo en texto, no en tabla
189		https://www.ncbi.nlm.nih.gov/pubmed/15860066	No			No aplica. No acceso, en abstract si evalua FR
190		https://www.ncbi.nlm.nih.gov/pubmed/15821208	No			No aplica, cohorte
191		https://www.ncbi.nlm.nih.gov/pubmed/15686227	No			No aplica. Otro idioma y no evalua FR
192		https://www.ncbi.nlm.nih.gov/pubmed/15568452	No			No aplica. No acceso, parece cohorte
193		https://www.ncbi.nlm.nih.gov/pubmed/15338890	No			No aplica, otro idioma, no evalua FR
194		https://www.ncbi.nlm.nih.gov/pubmed/15338889	No			No aplica, otro idioma, no evalua FR
195		https://www.ncbi.nlm.nih.gov/pubmed/15047945	No			No aplica, no evalua FR
196		https://www.ncbi.nlm.nih.gov/pubmed/14980171	No			No aplica, es descriptivo
197		https://www.ncbi.nlm.nih.gov/pubmed/12935379	No			No aplica. No acceso, evalua FR
198		https://www.ncbi.nlm.nih.gov/pubmed/12524979	No			No aplica, otro idioma, evalua FR
199		https://www.ncbi.nlm.nih.gov/pubmed/12524978	No			No aplica, otro idioma, evalua FR
200		https://www.ncbi.nlm.nih.gov/pubmed/12197334	No			No aplica. No acceso, no TB
201		https://www.ncbi.nlm.nih.gov/pubmed/12034910	Yes	No	No
202		https://www.ncbi.nlm.nih.gov/pubmed/11641957	No			No aplica, otro idioma, no evalua FR
203		https://www.ncbi.nlm.nih.gov/pubmed/11588959	No			No aplica, otro idioma
204		https://www.ncbi.nlm.nih.gov/pubmed/11144451	Yes	No	No
205		https://www.ncbi.nlm.nih.gov/pubmed/11076177	No			No acceso
206		https://www.ncbi.nlm.nih.gov/pubmed/11013146	No			No acceso
207		https://www.ncbi.nlm.nih.gov/pubmed/10985654	No			No aplica, es cohorte
208		https://www.ncbi.nlm.nih.gov/pubmed/10981421	No			No aplica, otro idioma
209		https://www.ncbi.nlm.nih.gov/pubmed/10968493	No			No aplica, es cohorte
210		https://www.ncbi.nlm.nih.gov/pubmed/10654643	Yes	No	No	Una sola carcel. Varios patios. Ejemplo de un mal gráfico!
211		https://www.ncbi.nlm.nih.gov/pubmed/10650746	No			No aplica, es cohorte
212		https://www.ncbi.nlm.nih.gov/pubmed/10446612	No			No acceso
213		https://www.ncbi.nlm.nih.gov/pubmed/10423220	No			No aplica, es revisión
214		https://www.ncbi.nlm.nih.gov/pubmed/9881358	No			No acceso
215		https://www.ncbi.nlm.nih.gov/pubmed/9817177	No			No aplica, es cohorte. Evalua OR
216		https://www.ncbi.nlm.nih.gov/pubmed/9563747	No			No aplica, es cohorte
217		https://www.ncbi.nlm.nih.gov/pubmed/9547731	No			No aplica, no acceso, parece cohorte. Usa OR
218		https://www.ncbi.nlm.nih.gov/pubmed/9518028	No			No aplica, es descriptivo
219		https://www.ncbi.nlm.nih.gov/pubmed/9508475	No			No acceso
220		https://www.ncbi.nlm.nih.gov/pubmed/9181204	No			No aplica, es CACO
221		https://www.ncbi.nlm.nih.gov/pubmed/8972673	No			No aplica, es CACO
222		https://www.ncbi.nlm.nih.gov/pubmed/8862283	No			No aplica, es cohorte
223		https://www.ncbi.nlm.nih.gov/pubmed/9026808	No			No aplica, otro idioma
224		https://www.ncbi.nlm.nih.gov/pubmed/8754868	No			No aplica, otro idioma
225		https://www.ncbi.nlm.nih.gov/pubmed/7794543	No			No acceso
226		https://www.ncbi.nlm.nih.gov/pubmed/7608503	No			No aplica, es cohorte
227		https://www.ncbi.nlm.nih.gov/pubmed/8023800	No			No acceso
228		https://www.ncbi.nlm.nih.gov/pubmed/8231396	No			No acceso
229		https://www.ncbi.nlm.nih.gov/pubmed/8345644	No			No aplica, comentario de un CACO
230		https://www.ncbi.nlm.nih.gov/pubmed/8484605	No			No acceso
231		https://www.ncbi.nlm.nih.gov/pubmed/1584517	No			No acceso
232		https://www.ncbi.nlm.nih.gov/pubmed/1912534	No			No acceso
233	((("tuberculosis"[MeSH Major Topic]) AND "prison"[Text Word]) AND "factors associated"[Text Word])]	https://pubmed.ncbi.nlm.nih.gov/35789216/	No			No aplica, es cohorte. Logistica, no ajuste
234		https://pubmed.ncbi.nlm.nih.gov/35263370/	No			No aplica, es cohorte
235		https://pubmed.ncbi.nlm.nih.gov/34605533/	No			No aplica, es revisión
236		https://pubmed.ncbi.nlm.nih.gov/32638882/	Yes	No	Yes	Regresión logística jerarquica
237		https://pubmed.ncbi.nlm.nih.gov/31439123/	No			No aplica, comentario
238		https://www.ncbi.nlm.nih.gov/pubmed/28419146	No			No aplica, es cohorte
239		https://www.ncbi.nlm.nih.gov/pubmed/27516818	No			No aplica, es CACO
240		https://www.ncbi.nlm.nih.gov/pubmed/23638123	Yes	No	No	Modelo jerarquico. No se hace en carceles
241		https://www.ncbi.nlm.nih.gov/pubmed/19179367	No			No aplica es cohorte
242		https://www.ncbi.nlm.nih.gov/pubmed/15230500	No			No aplica es cohorte
243		https://www.ncbi.nlm.nih.gov/pubmed/14650708	No			No acceso
244		https://www.ncbi.nlm.nih.gov/pubmed/9466764	No			No aplica es cohorte
245		https://www.ncbi.nlm.nih.gov/pubmed/9365762	No			No acceso
246	((tuberculosis[MeSH Major Topic]) AND prisons[Text Word]) AND prevalence[Text Word]))	https://pubmed.ncbi.nlm.nih.gov/35120789/	No			No aplica, es revisión
247		https://pubmed.ncbi.nlm.nih.gov/34718459/	No			No aplica, evalua muestas de esputo
248		https://pubmed.ncbi.nlm.nih.gov/34429305/	No			No aplica, es descriptivo
249		https://pubmed.ncbi.nlm.nih.gov/33765454/	No			No aplica, comentario
250		https://pubmed.ncbi.nlm.nih.gov/33690210/	No			No aplica, es CACO
251		https://pubmed.ncbi.nlm.nih.gov/33427099/	No			No aplica, es revisión
252		https://pubmed.ncbi.nlm.nih.gov/33150222/	No			No aplica, es análisis situacion
253		https://pubmed.ncbi.nlm.nih.gov/32758165/	No			No aplica, es revisión
254		https://pubmed.ncbi.nlm.nih.gov/32553045/	No			No aplica, es análisis situacion
255		https://pubmed.ncbi.nlm.nih.gov/32066749/	No			No aplica, es descriptivo
256		https://pubmed.ncbi.nlm.nih.gov/32064514/	No			No aplica, evalua costos
257		https://pubmed.ncbi.nlm.nih.gov/31862766/	No			No aplica, comentario
258		https://pubmed.ncbi.nlm.nih.gov/31642862/	No			No aplica, comentario
259		https://pubmed.ncbi.nlm.nih.gov/31498854/	No			No aplica, editorial
260		https://pubmed.ncbi.nlm.nih.gov/31356606/	No			No aplica, es descriptivo
261		https://pubmed.ncbi.nlm.nih.gov/31315716/	No			No aplica, comentario
262		https://pubmed.ncbi.nlm.nih.gov/31287047/	Yes	No	No	Aplica MAE pero no multivarado, no ajusta
263		https://pubmed.ncbi.nlm.nih.gov/31201449/	No			No es inglés, estudio de cohorte, no evalua FR
264		https://pubmed.ncbi.nlm.nih.gov/30646264/	No			No aplica, es CACO
265		https://pubmed.ncbi.nlm.nih.gov/30608602/	No			No aplica, es descriptivo
266		https://pubmed.ncbi.nlm.nih.gov/30589977/	Yes	Yes	Yes	Poisson robusta y modelos mixtos
267		https://pubmed.ncbi.nlm.nih.gov/30334730/	No			No aplica, es descriptivo
268		https://pubmed.ncbi.nlm.nih.gov/29972563/	No			No aplica, no evaluo FR
269		https://pubmed.ncbi.nlm.nih.gov/29732982/	No			No aplica, no evaluo FR
270		https://pubmed.ncbi.nlm.nih.gov/29502429/	No			No aplica, es modelación
271		https://pubmed.ncbi.nlm.nih.gov/29187239/	No			No aplica, es modelación
272		https://pubmed.ncbi.nlm.nih.gov/29065873/	No			No aplica, es descriptivo
273		https://pubmed.ncbi.nlm.nih.gov/28559684/	No			No aplica, análisis situación
274		https://www.ncbi.nlm.nih.gov/pubmed/28179148	Yes	No	No
275		https://www.ncbi.nlm.nih.gov/pubmed/28334036	No			No aplica, es revisión
276		https://www.ncbi.nlm.nih.gov/pubmed/27871250	Yes	No	No
277		https://www.ncbi.nlm.nih.gov/pubmed/27733123	No			No aplica, no evaluo FR
278		https://www.ncbi.nlm.nih.gov/pubmed/27530018	No			No aplica, es revisión
279		https://www.ncbi.nlm.nih.gov/pubmed/27427456	No			No aplica, no evaluo FR. No acceso
280		https://www.ncbi.nlm.nih.gov/pubmed/27427448	No			No aplica, no evaluo FR
281		https://www.ncbi.nlm.nih.gov/pubmed/27383348	No			No aplica, es revisión
282		https://www.ncbi.nlm.nih.gov/pubmed/27216260	No			No aplica, no evaluo FR
283		https://www.ncbi.nlm.nih.gov/pubmed/25933377	No			No aplica, no evaluo FR
284		https://www.ncbi.nlm.nih.gov/pubmed/25883402	No			No aplica, no evaluo FR
285		https://www.ncbi.nlm.nih.gov/pubmed/25510328	No			No aplica, evalua costos
286		https://www.ncbi.nlm.nih.gov/pubmed/24902552	No			No aplica, es cohorte. No evalua cluster
287		https://www.ncbi.nlm.nih.gov/pubmed/24040038	No			Una sola prisión. Varios patios
288		https://www.ncbi.nlm.nih.gov/pubmed/24040038	Yes	No	No	No se presentan directamente en tablas.
289		https://www.ncbi.nlm.nih.gov/pubmed/23967048	No			Una sola prisipon. Varios patios
290		https://www.ncbi.nlm.nih.gov/pubmed/23967048	No			No aplica, no evaluo FR
291		https://www.ncbi.nlm.nih.gov/pubmed/23824469	No			No aplica, es revisión. NO evalua FR
292		https://www.ncbi.nlm.nih.gov/pubmed/23372662	No			No aploca, es revisión.
293		https://www.ncbi.nlm.nih.gov/pubmed/23209384	No			No aplica, evalua costos
294		https://www.ncbi.nlm.nih.gov/pubmed/23147148	No			No aplica, es descriptivo
295		https://www.ncbi.nlm.nih.gov/pubmed/23019256	No			No aplica, no evalua FR. Una sola prisión. Varios patios
296		https://www.ncbi.nlm.nih.gov/pubmed/22410101	No			No aplica, es revisión
297		https://www.ncbi.nlm.nih.gov/pubmed/22252791	No			No aplica, no evalua como tal FR. No obstante no hacen ajuste de Cluster
298		https://www.ncbi.nlm.nih.gov/pubmed/22236848	No			No aplica, no evalua FR
299		https://www.ncbi.nlm.nih.gov/pubmed/22069016	No			No aplica, otro idioma. Debieron ajustar
300		https://www.ncbi.nlm.nih.gov/pubmed/21593624	No			No acceso
301		https://www.ncbi.nlm.nih.gov/pubmed/21314929	No			No aplica, no evalua FR
302		https://www.ncbi.nlm.nih.gov/pubmed/19956770	No			No aplica, es cohorte
303		https://www.ncbi.nlm.nih.gov/pubmed/19555542	Yes	No	No	Ojo no fue en carceles. Pero tiene cluster localidad
304		https://www.ncbi.nlm.nih.gov/pubmed/19554970	No			No acceso. No evalua FR
305		https://www.ncbi.nlm.nih.gov/pubmed/19487000	No			No acceso
306		https://www.ncbi.nlm.nih.gov/pubmed/19145739	No			No aplica, otro idioma
307		https://www.ncbi.nlm.nih.gov/pubmed/18461123	No			No aplica, es modelación
308		https://www.ncbi.nlm.nih.gov/pubmed/18368772	No			No aplica, otro idioma
309		https://www.ncbi.nlm.nih.gov/pubmed/17958984	No			No aplica, no evalua FR
310		https://www.ncbi.nlm.nih.gov/pubmed/17334569	No			No aplica, otro idioma
311		https://www.ncbi.nlm.nih.gov/pubmed/17096031	No			No aplica, editorial
312		https://www.ncbi.nlm.nih.gov/pubmed/16965796	No			No aplica, no evalua FR
313		https://www.ncbi.nlm.nih.gov/pubmed/16556324	Yes	Yes	No	Usan simultaneamente OR y RR
314		https://www.ncbi.nlm.nih.gov/pubmed/16428710	No			No aplica, es revisión
315		https://www.ncbi.nlm.nih.gov/pubmed/15951718	No			No acceso
316		https://www.ncbi.nlm.nih.gov/pubmed/15938501	No			No aplica, otro idioma
317		https://www.ncbi.nlm.nih.gov/pubmed/15481926	No			No aplica, otro idioma
318		https://www.ncbi.nlm.nih.gov/pubmed/15461208	No			No aplica, no evalua FR
319		https://www.ncbi.nlm.nih.gov/pubmed/12971671	Yes	No	No	No es carcel. Cluster: localidad
320		https://www.ncbi.nlm.nih.gov/pubmed/12757049	Yes	No	No	OJO: No evalua FR (RP) pero no ajusta los IC por cluster
321		https://www.ncbi.nlm.nih.gov/pubmed/12680520	No			No aplica, no evalua FR
322		https://www.ncbi.nlm.nih.gov/pubmed/12588016	No			No aplica, es descriptivo
323		https://www.ncbi.nlm.nih.gov/pubmed/12564254	No			No acceso
324		https://www.ncbi.nlm.nih.gov/pubmed/12546117	No			No aplica, no evalua FR
325		https://www.ncbi.nlm.nih.gov/pubmed/12504488	No			No aplica, es revisión-editorial
326		https://www.ncbi.nlm.nih.gov/pubmed/12440082	No			No aplica, es descriptivo
327		https://www.ncbi.nlm.nih.gov/pubmed/12424415	No			No aplica, es descriptivo
328		https://www.ncbi.nlm.nih.gov/pubmed/11818182	No			No aplica, es descriptivo
329		https://www.ncbi.nlm.nih.gov/pubmed/11516384	No			No aplica, es revisión
330		https://www.ncbi.nlm.nih.gov/pubmed/11031844	No			No aplica, es descriptivo
331		https://www.ncbi.nlm.nih.gov/pubmed/10715946	No			No aplica, otro idioma
332		https://www.ncbi.nlm.nih.gov/pubmed/10715946	Yes	No	No	Una prisión. Varios patios
333		https://www.ncbi.nlm.nih.gov/pubmed/10669453	No			No aplica, es revisión
334		https://www.ncbi.nlm.nih.gov/pubmed/11130869	No			No acceso
335		https://www.ncbi.nlm.nih.gov/pubmed/10203387	No			No aplica, no parece que evalue FR
336		https://www.ncbi.nlm.nih.gov/pubmed/9764320	No			No acceso
337		https://www.ncbi.nlm.nih.gov/pubmed/9494287	No			No aplica, evalua costos
338		https://www.ncbi.nlm.nih.gov/pubmed/9357408	No			No acceso
339		https://www.ncbi.nlm.nih.gov/pubmed/9195058	No			No aplica, es cohote.
340		https://www.ncbi.nlm.nih.gov/pubmed/9260362	Yes	No	No
341		https://www.ncbi.nlm.nih.gov/pubmed/8758101	No			No aplica, es descriptivo
342		https://www.ncbi.nlm.nih.gov/pubmed/8855056	No			No acceso
343		https://www.ncbi.nlm.nih.gov/pubmed/8814582	No			No aplica, es revisión
344		https://www.ncbi.nlm.nih.gov/pubmed/8638972	No			No aplica, otro idioma
345		https://www.ncbi.nlm.nih.gov/pubmed/8047859	No			No acceso
346		https://www.ncbi.nlm.nih.gov/pubmed/7984602	No			No acceso
347		https://www.ncbi.nlm.nih.gov/pubmed/8113919	No			No acceso
348		https://www.ncbi.nlm.nih.gov/pubmed/8167808	No			No acceso
349		https://www.ncbi.nlm.nih.gov/pubmed/11657378	No			No acceso
350		https://www.ncbi.nlm.nih.gov/pubmed/2300105	Yes	Yes	No	En la tabla 1 prevalencia indican RR pero es RP
351		https://www.ncbi.nlm.nih.gov/pubmed/2688004	No			No acceso
352		https://www.ncbi.nlm.nih.gov/pubmed/2673648	No			No aplica, es revisión
353		https://www.ncbi.nlm.nih.gov/pubmed/6836252	No			No aplica, es revisión
354		https://www.ncbi.nlm.nih.gov/pubmed/29728811	Yes	Yes	Yes	El nuestro, guardias

## Sheet: TB Data
ID	ciudad	Carcel	patio	PositivoTB	edad_r	TbPrevia	IMC_RR
1	1	1	108	0	0	0	1
2	1	2	206	0	1	0	0
3	1	2	202	0	1	0	2
4	1	1	105	0	1		2
5	1	2	202	0	1	0	2
6	1	2	204	0	1	0	2
7	1	1	108	0	1	0	1
8	1	1	104	0	1	0	0
9	1	1	105	0	1	0	0
10	1	2	202	0	1	0	2
11	1	2	204	0	1	0	2
12	2	3	302	0	0	0	0
13	1	1	105	0	1	0	0
14	1	1	111	0	1	0	2
15	1	1	104	0	0	0	0
16	1	2	202	0	1	0	2
17	1	1	100	0	0	1	0
18	1	2	202	0	1	0	0
19	1	1	102	0	0	0	0
20	1	1	108	1	1	1	1
21	1	1	102	0	0	0	0
22	1	2	202	0	1	1	0
23	1	1	100	0	1	0	0
24	1	2	204	0	1	0	2
25	1	1	100	0	1	0	0
26	1	1	104	0	0	0	2
27	1	1	104	0	1	0	0
28	1	1	104	0	1	0	0
29	1	1	104	0	0	0	0
30	1	1	104	0	1	0	0
31	1	1	104	0	0	0	0
32	1	1	104	0	0	0	0
33	1	2	204	0	1	0	0
34	1	2	204	0	0	0	0
35	1	2	202	0	1	0	0
36	1	2	202	0	1	0	1
37	1	2	204	1	1	0	0
38	1	1	108	0	1	0	0
39	1	2	203	0	1	0	0
40	1	1	102	0	1	0	2
41	2	3	305	0	1	0	0
42	2	3	304	0	1	0	0
43	1	1	108	0	1	1	0
44	1	2	202	0	0	0	0
45	2	3	302	0	0	0	0
46	1	1	105	0	1	0	0
47	1	1	102	0	0	0	0
48	1	1	108	0	1	0	2
49	1	1	100	0	1	0	0
50	1	1	106	0	0	0	0
51	1	1	100	0	1	0	0
52	2	3	300	0	1	0	2
53	1	1	108	0	1	0	1
54	1	1	105	0	1	0	0
55	1	2	203	0	1	1	2
56	1	2	204	0	1	0	2
57	1	2	206	0	1	0	0
58	1	1	104	0	1	0	0
59	1	1	104	0	1	0	2
60	1	1	104	0	0	0	0
61	1	1	104	0	0	0	0
62	1	1	108	0	1	0	0
63	1	1	105	0	0	0	0
64	1	1	108	0	1	0	0
65	1	1	104	0	1	0	0
66	1	1	100	0	0	0	2
67	1	1	108	0	0	0	0
68	1	1	108	0	1	0	0
69	1	1	108	0	1	0	0
70	1	1	102	0	0	0	0
71	1	1	108	0	0	0	0
72	1	1	104	0	1	0	1
73	1	1	105	0	1	0	0
74	1	1	108	0	1	0	0
75	1	1	104	0	1	0	0
76	1	1	108	0	1	0	0
77	1	1	102	0	1	0	0
78	1	1	102	0	0	0	0
79	2	3	302	0		0	0
80	2	3	302	0	1	0	0
81	1	1	104	0	0	0	0
82	2	3	304	1	0	0	0
83	1	1	105	0	1	0	0
84	1	1	108	0	1	0	0
85	1	1	108	0	1	0	0
86	1	1	108	0	1	0	0
87	1	1	108	0	1	0	0
88	1	1	110	0	1	0	1
89	1	1	108	0	1	1	0
90	1	1	108	0	1	0	0
91	1	2	201	0	1	0	0
92	2	3	302	0	1	0	0
93	2	3	302	0	0	0	0
94	2	3	302	0	1	0	0
95	1	1	102	0	1	0	0
96	1	1	104	0	1	0	0
97	1	1	102	0	1	1	0
98	1	1	104	0	1	0	2
99	1	1	102	0	0	0	0
100	1	1	108	0	1	1	0
101	1	1	102	0	1	0	2
102	1	1	105	0	1	0	0
103	1	1	108	0	1	0	0
104	1	1	109	0	1	0	0
105	1	1	101	0	1	0	2
106	1	1	102	0	0	0	0
107	1	1	108	0	1	0	0
108	1	1	104	0	0	0	0
109	1	1	102	0	0	0	0
110	1	1	102	0	1	0	2
111	1	2	202	0	1	0	0
112	1	2	204	0	1	0	0
113	1	2	204	0	0	0	0
114	2	3	304	1	1	0	0
115	1	2	202	0	1	0	0
116	1	2	205	0	1	0	2
117	1	1	108	1	1	0	0
118	1	2	204	0	1	0	2
119	1	1	102	1	1	0	0
120	1	1	108	1	1	1	1
121	1	2	202	0	1	0	0
122	2	3	300	0	1	0	2
123	2	3	300	0	1	0	0
124	2	4	400	0	1	0	0
125	2	4	400	0	1	0	0
126	1	1	101	0	1	0	0
127	2	3	301	0	1	0	0
128	2	4	401	0	1	0	2
129	2	4	401	0	1	1	0
130	1	1	102	0	1	0	2
131	2	3	302	0	1	0	2
132	2	3	302	0	0	0	2
133	2	3	302	0	1	0
134	2	3	302	0	1	0	0
135	2	3	302	0	1	0	0
136	2	3	302	0	1	0	0
137	2	3	302	0	1	0	0
138	2	3	302	0	1	0	0
139	2	3	302	0	1	0	0
140	2	3	302	0	1	0	0
141	2	3	302	0	1	0	0
142	2	3	302	0	0	0	0
143	2	3	302	0	1	0	0
144	2	3	302	0	0	0	0
145	2	3	302	0	1	0	0
146	2	4	402	0	1	0	2
147	2	4	402	0	1	0	0
148	2	4	403	0	1	0	2
149	2	4	403	0	1	0	0
150	1	1	104	0	0	0	1
151	1	1	104	0	0	0	1
152	1	1	104	0	1	0	2
153	1	1	104	0	1	0	0
154	1	1	104	0	1	0	0
155	1	1	104	0	1	0	0
156	1	1	104	0	0	0	0
157	1	1	104	0	0	0	0
158	1	1	104	0	1	0	0
159	1	1	104	0	0	0	0
160	1	1	104	0	0	0	0
161	1	1	104	0	0	0	0
162	1	1	104	0	1	0	0
163	1	1	104	0	1	0	0
164	1	1	104	0	1	0	0
165	1	1	104	0	1	0	0
166	1	1	104	0	0	1	0
167	1	1	104	0	1	0	0
168	1	1	104	0	0	0	0
169	1	1	104	0	1	0	0
170	1	1	104	0	0	0	0
171	1	1	104	0	0	0	0
172	1	1	104	0	1	1	0
173	1	1	104	0	1	0	0
174	1	1	104	0	1	0	0
175	1	1	104	0	1	0	0
176	1	1	104	0	1	0	0
177	1	1	104	0	1	0	0
178	2	3	304	0	0	0	2
179	2	3	304	0	1	0	0
180	2	3	304	0	1	0	0
181	2	3	304	0	0	0	0
182	2	3	304	0	1	0	0
183	2	3	304	0	1	0	0
184	2	3	305	0	1	0	0
185	2	3	305	0	1	0
186	2	3	305	0	1	0
187	2	3	307	1	1	1	2
188	2	3	307	0	1	0	0
189	2	3	328	0	0	0	0
190	1	2	203	0	1	0	0
191	1	2	202	1	1	0	0
192	1	1	105	1	1	0	0
193	1	1	105	0	1	0	0
194	1	2	202	0	1	0	0
195	1	1	108	0	1	0	0
196	1	2	204	0	0	0	2
197	1	1	105	0	1	0	0
198	1	1	108	0	1	0	0
199	1	2	204	0	1	0	0
200	1	1	108	1	1	1	0
201	1	2	208	0	1	0	0
202	1	1	104	0	1	1	0
203	1	1	104	0	0	0	0
204	1	1	104	0	0	0	0
205	1	2	202	0	0	0	0
206	1	1	104	0	1	0	0
207	1	1	108	0	1	0	0
208	1	1	100	1	1	0	1
209	1	1	100	1	1	0	0
210	1	1	104	0	0	0	0
211	1	1	108	0	1	0	0
212	1	2	202	1	1	0	0
213	1	2	204	1	1	0	0
214	1	2	202	0	1	0	0
215	1	1	108	0	1	0	0
216	1	1	108	0	1	0	0
217	2	3	305	0	1	0	0
218	1	1	108	0	1	0	0
219	1	1	101	0	0	1	0
220	1	1	104	1	1	0	0
221	2	3	304	0	1	0	0
222	1	1	104	0	1	0	2
223	1	1	108	0	0	0	0
224	1	1	108	0	1	0	0
225	1	1	108	1	0	0	0
226	1	1	112	0	1	0	2
227	1	1	108	0	1	0	0
228	1	1	102	0	1	0	0
229	1	1	105	0	1	0	0
230	1	2	204	0	0	0	0
231	1	2	204	0	0	0	0
232	1	1	104	0		0	2
233	1	1	104	0	1	0	0
234	1	1	104	0	1	0	0
235	1	1	104	0	0	0	0
236	1	1	104	0	1	0	0
237	1	1	104	0	1	0	0
238	1	1	105	0	1	0	0
239	1	1	105	0	1	0	0
240	1	1	105	0	1	0	2
241	1	1	104	0	1	1	0
242	1	1	104	0	1	0	0
243	1	1	108	0	1	1	0
244	1	1	104	0	1	0	1
245	1	1	112	0	1	0	0
246	1	1	105	0	1	0	2
247	1	1	104	0	1	0	0
248	1	2	202	0	0	0	0
249	1	1	109	0	0	0	0
250	2	3	300	0	1	0	0
251	2	3	302	0	1	0	0
252	2	3	302	0	1	0	0
253	2	3	302	0	1	0	0
254	1	2	203	0	1	0	0
255	1	1	104	0	1	0	0
256	1	1	108	0	1	0
257	1	1	108	0	1	0	1
258	1	1	108	0	0	0	0
259	1	1	108	0	0	0	0
260	1	1	108	0	1	0	0
261	1	1	108	0	1	0	0
262	1	1	108	0	0	0	0
263	1	1	108	0	1	0	0
264	1	1	108	0	1	0	0
265	1	1	108	0	1	0	0
266	2	3	302	1	1	0	2
267	2	3	302	1	1	0	0
268	2	3	302	1	1	1	0
269	1	1	104	0	1	0
270	1	1	108	0	1	0	0
271	1	2	204	0	1	0	0
272	2	3	302	0	1	0	1
273	2	3	302	0	1	0	0
274	2	3	302	0	0	0	0
275	2	3	302	0	0	0	0
276	2	3	302	0	1	0	0
277	2	3	302	0	1	0	0
278	1	1	102	0	1	0	0
279	1	1	108	1	1	0	0
280	1	2	204	1	0	0	0
281	1	2	202	0	1	0	2
282	2	3	304	0	1	0	0
283	1	1	108	0	1	0	0
284	1	1	111	0	1	0	0
285	1	1	105	0	1	0	0
286	1	1	108	0	0	0	1
287	1	1	108	0	0	0
288	1	1	108	0	1	0	0
289	1	1	108	0	1	0	0
290	1	2	203	0	0	0	0
291	1	2	203	0	1	0	2
292	1	1	108	0	1	0	0
293	2	3	302	0	1	0	2
294	1	1	104	0	1	0	2
295	1	1	102	0	0	0	0
296	1	2	203	0	1	0	1
297	1	1	105	0	1	0	0
298	1	2	206	0	0	0	0
299	1	1	104	0	1	0	0
300	1	1	104	0	1	0	0
301	1	1	104	1	1	0	0
302	1	1	102	0	1	0	1
303	1	2	202	0	1	0	0
304	1	2	202	0	1	1	0
305	1	1	104	0	1	0	2
306	1	2	201	1		0	2
307	1	2	202	0	1	0	2
308	1	1	104	1	1	0	0
309	1	1	105	0	1	0	0
310	1	1	108	0	1	0	2
311	1	1	102	0	1	0	0
312	1	2	203	0	0	0	0
313	1	1	101	0	1	0	0
314	2	4	401	0	1	0	1
315	2	4	401	0	1	0	2
316	2	4	401	0	1	0	2
317	2	4	401	0	1	0	0
318	2	4	401	0	0	0	0
319	1	1	102	0	1	0	0
320	2	3	302	0	1	0	2
321	2	3	302	0	1	0	0
322	2	3	302	0	1	0	0
323	2	3	302	0	1	0	0
324	2	3	302	0	1	0	0
325	2	3	302	0	0	0	0
326	2	3	302	0	1	0	0
327	2	3	302	0	1	0	0
328	1	1	103	0	0	0	0
329	1	1	104	0	1	0
330	1	1	104	0	0	0	1
331	1	1	104	0	0	0	1
332	1	1	104	0	1	0	2
333	1	1	104	0	1	0	0
334	1	1	104	0	1	0	0
335	1	1	104	0	1	1	0
336	1	1	104	0	1	0	0
337	1	1	104	0	1	0	0
338	1	1	104	0	1	0	0
339	1	1	104	0	0	0	0
340	1	1	104	0	1	0	0
341	1	1	104	0	1	0	0
342	1	1	104	0	1	0	0
343	1	1	104	0	1	0	0
344	1	1	104	0	1	0	0
345	2	3	304	0	1	0	0
346	2	3	304	0	1	0	0
347	2	3	304	0	1	0	0
348	2	3	304	0	1	1	0
349	2	3	304	0	0	0	0
350	2	3	305	0	1	0	0
351	2	3	305	0	1	0
352	2	3	305	0	1	0
353	2	3	305	0	1	0
354	2	3	305	0	1	0
355	1	1	108	1	0	0	1
356	1	1	108	1	1	0	0
357	1	1	108	1	1	1	0
358	1	1	108	0	1	1	0
359	1	1	108	0	1	0	0
360	2	3	308	0	1	1	0
361	1	1	111	0	1	0	2
362	1	2	203	0	0	0	0
363	2	3	300	1	1	0	2
364	1	1	104	0	1	0	0
365	1	2	203	0	0	0	0
366	1	1	100	1	1	0	1
367	1	1	100	0	1	0	0
368	1	1	100	0	1	0	2
369	1	1	100	0	0	0	0
370	1	1	100	0	1	0	2
371	1	1	100	0	1	0	2
372	1	1	100	0	1	1	0
373	1	1	100	0	1	0	0
374	1	1	100	0	1	0	0
375	1	2	200	0	1	0	2
376	1	2	200	0	1	0	2
377	1	2	200	0	1	0	0
378	1	2	200	0	0	0	0
379	2	3	300	0	1	0	0
380	2	3	300	0	0	0	0
381	2	3	300	0	0	0	0
382	2	3	300	0	1	0	0
383	2	3	300	0	1	0	0
384	2	3	300	0	0	0	0
385	2	3	300	0	0	0	0
386	1	1	101	0	1	0	1
387	1	1	101	0	1	0	1
388	1	1	101	0	1	0	1
389	1	1	101	0	0	0	1
390	1	1	101	0	1	0	2
391	1	1	101	0	1	0	2
392	1	1	101	0	1	0	2
393	1	1	101	0	1	0	2
394	1	1	101	0	1	0	0
395	1	1	101	0	1	0	0
396	1	1	101	0	1	0	0
397	1	1	101	0	1	0	0
398	1	1	101	0	1	0	0
399	1	1	101	0	0	0	0
400	1	1	101	0	1	0	0
401	1	1	101	0	1	0	0
402	1	1	101	0	1	0	0
403	1	1	101	0	1	0	0
404	1	1	101	0	0	0	0
405	1	1	101	0	1	0	0
406	1	1	101	0	1	0	0
407	1	1	101	0	1	0	0
408	1	1	101	0	1	0	0
409	1	1	101	0	1	0	0
410	1	1	101	0	1	0	0
411	1	1	101	0	0	0	0
412	1	1	101	0	0	0	0
413	1	1	101	0	1	0	0
414	1	1	101	0	1	0	0
415	1	1	101	0	1	0	0
416	1	1	101	0	1	0	0
417	1	1	101	0	1	0	0
418	1	1	101	0	0	0
419	1	1	101	0	1	0
420	1	2	201	0	1	0	2
421	1	2	201	0	1	0	0
422	1	2	201	0	0	0	0
423	1	2	201	1	1	0	0
424	2	3	301	0	1	0	0
425	2	3	301	0	1	0	0
426	2	4	401	0	0	0	2
427	2	4	401	0	1	0	0
428	2	4	401	0	1	0	0
429	2	4	401	0	1	0	0
430	2	4	401	0	1	0	0
431	2	4	401	1	1	0	0
432	2	4	401	1	1	0	0
433	2	4	401	0	0	0	0
434	1	1	102	0	0	0	1
435	1	1	102	0	1	0	1
436	1	1	102	1	1	0	1
437	1	1	102	0	0	0	1
438	1	1	102	0	1	0	2
439	1	1	102	0	1	0	2
440	1	1	102	0	1	0	2
441	1	1	102	0	1	0	2
442	1	1	102	0	1	0	2
443	1	1	102	0	1	0	2
444	1	1	102	0	1	0	2
445	1	1	102	0	1	0	2
446	1	1	102	0	1	0	2
447	1	1	102	0	1	0	2
448	1	1	102	0	1	0	2
449	1	1	102	0	1	0	2
450	1	1	102	0	1	0	2
451	1	1	102	0	0	0	2
452	1	1	102	0	1	0	0
453	1	1	102	0	1	0	0
454	1	1	102	0	0	0	0
455	1	1	102	0	1	0	0
456	1	1	102	0	1	0	0
457	1	1	102	0	1	0	0
458	1	1	102	0	1	0	0
459	1	1	102	1	0	0	0
460	1	1	102	0	1	0	0
461	1	1	102	0	0	1	0
462	1	1	102	0	0	0	0
463	1	1	102	0	1	0	0
464	1	1	102	0	0	0	0
465	1	1	102	0	1	0	0
466	1	1	102	0	1	0	0
467	1	1	102	1	0	0	0
468	1	1	102	0	1	0	0
469	1	1	102	0	0	0	0
470	1	1	102	0	0	0	0
471	1	1	102	0	0	0	0
472	1	1	102	0	0	0	0
473	1	1	102	0	1	0	0
474	1	1	102	0	0	0	0
475	1	1	102	0	0	0	0
476	1	1	102	0	1	0	0
477	1	1	102	0	1	0	0
478	1	1	102	0	1	0	0
479	1	1	102	0	1	0	0
480	1	1	102	0	1	0	0
481	1	1	102	0	1	0	0
482	1	1	102	0	0	0	0
483	1	1	102	0	1	0	0
484	1	1	102	0	0	0	0
485	1	1	102	1	1	0	0
486	1	1	102	0	1	0	0
487	1	1	102	0	1	0	0
488	1	1	102	0	1	0	0
489	1	1	102	0	1	0	0
490	1	1	102	0	1	0	0
491	1	1	102	0	1	0	0
492	1	1	102	0	0	0	0
493	1	1	102	0	1	0	0
494	1	1	102	0	0	0	0
495	1	1	102	0	0	0	0
496	1	1	102	0	0	0	0
497	1	1	102	0	1	0	0
498	1	1	102	0	1	0	0
499	1	1	102	0	0	0	0
500	1	1	102	0	1	0	0
501	1	1	102	0	1	0	0
502	1	1	102	0	0	0	0
503	1	1	102	0	0	0	0
504	1	1	102	0	1	0	0
505	1	1	102	1	1	0	0
506	1	1	102	0	0	0	0
507	1	1	102	0	0	0	0
508	1	1	102	1	0	1	0
509	1	1	102	0	0	0	0
510	1	1	102	0	1	0	0
511	1	1	102	0	1	0	0
512	1	1	102	0	1	0	0
513	1	1	102	0	1	0	0
514	1	1	102	0	1	0	0
515	1	1	102	0	1	0	0
516	1	1	102	0	0	0	0
517	1	1	102	0	0	0	0
518	1	1	102	0	1	0	0
519	1	1	102	0	0	0	0
520	1	1	102	0	0	0	0
521	1	1	102	0	0	0	0
522	1	1	102	0	0	0	0
523	1	1	102	0	0	0	0
524	1	1	102	0	0	0	0
525	1	1	102	0	1	0	0
526	1	1	102	0	1	0	0
527	1	1	102	0	1	0	0
528	1	1	102	1	1	0	0
529	1	1	102	1	0	0	0
530	1	1	102	0	0	0	0
531	1	1	102	0	0	0	0
532	1	1	102	0	0	0	0
533	1	1	102	0	0	0	0
534	1	1	102	0	0	0	0
535	1	1	102	0	0	0	0
536	1	1	102	0	0	0	0
537	1	1	102	0	1	0	0
538	1	1	102	0	0	0	0
539	1	1	102	0	1	0	0
540	1	1	102	1	1	0	0
541	1	1	102	0	1	0
542	1	2	202	0	1	0	1
543	1	2	202	0	0	0	1
544	1	2	202	0	1	0	2
545	1	2	202	0	1	0	2
546	1	2	202	0	0	0	2
547	1	2	202	0	1	0	2
548	1	2	202	0	1	0	2
549	1	2	202	0	1	0	2
550	1	2	202	0	1	0	2
551	1	2	202	0	1	0	2
552	1	2	202	0	1	0	2
553	1	2	202	0	1	1	2
554	1	2	202	0	1	0	2
555	1	2	202	0	0	0	0
556	1	2	202	0	0	0	0
557	1	2	202	0	0	0	0
558	1	2	202	0	1	0	0
559	1	2	202	0	1	0	0
560	1	2	202	0	1	0	0
561	1	2	202	0	0	0	0
562	2	3	302	0	0	0	1
563	2	3	302	0	1	0	1
564	2	3	302	0	1	0	1
565	2	3	302	0	0	0	1
566	2	3	302	0	0	0	1
567	2	3	302	0	0	0	1
568	2	3	302	1	0	0	2
569	2	3	302	0	1	0	2
570	2	3	302	0	1	0	2
571	2	3	302	0	1	0	2
572	2	3	302	0	1	0	2
573	2	3	302	0	1	0	2
574	2	3	302	0	1	0	2
575	2	3	302	0	0	0	2
576	2	3	302	0	0	0	2
577	2	3	302	0	1	0	2
578	2	3	302	0	1	0	2
579	2	3	302	0	1	0	2
580	2	3	302	0	1	0	2
581	2	3	302	0	0	0	0
582	2	3	302	0	1	0	0
583	2	3	302	0	1	0	0
584	2	3	302	0		0	0
585	2	3	302	0	0	0	0
586	2	3	302	0	1	0	0
587	2	3	302	0	1	0	0
588	2	3	302	0	1	0	0
589	2	3	302	0	0	0	0
590	2	3	302	0	1	0	0
591	2	3	302	0	0	0	0
592	2	3	302	0	1	0	0
593	2	3	302	0	0	0	0
594	2	3	302	0	1	0	0
595	2	3	302	0	0	0	0
596	2	3	302	0	1	0	0
597	2	3	302	0	1	0	0
598	2	3	302	0	0	0	0
599	2	3	302	0	0	0	0
600	2	3	302	0	0	0	0
601	2	3	302	0	0	0	0
602	2	3	302	0	1	0	0
603	2	3	302	0	1	0	0
604	2	3	302	0	1	0	0
605	2	3	302	0	1	0	0
606	2	3	302	0	0	0	0
607	2	3	302	0	1	0	0
608	2	3	302	0	0	0	0
609	2	3	302	0	1	0	0
610	2	3	302	0	0	0	0
611	2	3	302	0	0	0	0
612	2	3	302	0	0	0	0
613	2	3	302	0	1	0	0
614	2	3	302	0	0	0	0
615	2	3	302	0	1	0	0
616	2	3	302	0	1	0	0
617	2	3	302	0	1	0	0
618	2	3	302	0	0	0	0
619	2	3	302	0	0	0	0
620	2	3	302	0	1	0	0
621	2	3	302	0	1	0	0
622	2	3	302	0	1	0	0
623	2	3	302	0	1	0	0
624	2	3	302	0	0	0	0
625	2	3	302	0	1	0	0
626	2	3	302	0	1	1	0
627	2	3	302	0	1	0	0
628	2	3	302	0	1	0	0
629	2	3	302	0	0	0	0
630	2	3	302	0	0	0	0
631	2	3	302	0	0	0	0
632	2	3	302	0	1	0	0
633	2	3	302	0	1	0	0
634	2	3	302	0	0	0	0
635	2	3	302	0	1	0	0
636	2	3	302	0	1	0	0
637	2	3	302	0	0	0	0
638	2	3	302	0	1	0	0
639	2	3	302	0	0	0	0
640	2	3	302	0	1	0	0
641	2	3	302	0	1	0	0
642	2	3	302	0	0	0	0
643	2	3	302	0	1	0	0
644	2	3	302	0	0	0	0
645	2	3	302	0	1	0	0
646	2	3	302	0	1	0	0
647	2	3	302	0	0	0	0
648	2	3	302	0	1	0	0
649	2	3	302	0	0	0	0
650	2	3	302	0	1	0	0
651	2	3	302	0	1	0	0
652	2	3	302	0	1	0	0
653	2	3	302	0	0	0	0
654	2	3	302	0	1	1	0
655	2	3	302	0	1	0	0
656	2	3	302	0	1	0	0
657	2	3	302	1	1	0	0
658	2	3	302	1	1	0	0
659	2	3	302	0	1	0	0
660	2	4	402	0	1	0	0
661	1	2	203	0	0	0	2
662	1	2	203	0	1	0	2
663	1	2	203	0	1	0	0
664	1	2	203	0	1	0	0
665	1	2	203	0	1	0	0
666	1	2	203	0	1	0	0
667	1	2	203	0	0	0	0
668	1	2	203	0	0	0	0
669	1	2	203	0	0	0	0
670	1	2	203	0	1	0	0
671	1	2	203	0	1	0	0
672	1	2	203	0	0	0	0
673	1	2	203	0	1	0	0
674	1	2	203	0	0	0	0
675	1	2	203	0	1	0	0
676	1	2	203	0	0	0	0
677	1	2	203	0	0	0	0
678	1	2	203	1	1	0	0
679	1	2	203	0	0	0	0
680	1	2	203	0	1	0	0
681	2	3	303	0	0	0	0
682	2	3	303	0	0	0	0
683	2	3	303	0	1	0	0
684	2	4	403	0	0	0	1
685	2	4	403	1	1	0	1
686	2	4	403	0	1	0	1
687	2	4	403	0	0	0	2
688	2	4	403	0	1	0	2
689	2	4	403	0	1	0	0
690	2	4	403	0	1	0	0
691	2	4	403	0	1	0	0
692	2	4	403	0	1	0	0
693	2	4	403	0	0	0	0
694	2	4	403	0	1	0	0
695	2	4	403	0	1	0	0
696	2	4	403	0	0	0	0
697	2	4	403	0	1	1
698	1	1	104	1	0	1
699	1	1	104	0	0	0
700	1	1	104	0	0	0	1
701	1	1	104	0	0	0	1
702	1	1	104	0	1	0	1
703	1	1	104	0	0	0	1
704	1	1	104	1	1	0	1
705	1	1	104	0	1	0	1
706	1	1	104	1	0	0	1
707	1	1	104	0	0	0	1
708	1	1	104	0	1	0	1
709	1	1	104	0	1	1	1
710	1	1	104	0	1	0	2
711	1	1	104	0	1	0	2
712	1	1	104	0	1	0	2
713	1	1	104	0	1	0	2
714	1	1	104	0	1	0	2
715	1	1	104	0	1	0	2
716	1	1	104	0	1	0	2
717	1	1	104	0	1	0	2
718	1	1	104	0	1	0	2
719	1	1	104	0	1	0	2
720	1	1	104	0	1	0	2
721	1	1	104	0	1	0	0
722	1	1	104	0	1	0	0
723	1	1	104	0	1	0	0
724	1	1	104	0	1	0	0
725	1	1	104	0	0	0	0
726	1	1	104	0	1	0	0
727	1	1	104	0	1	0	0
728	1	1	104	0	1	0	0
729	1	1	104	0	1	0	0
730	1	1	104	0	0	0	0
731	1	1	104	0	1	0	0
732	1	1	104	0	1	0	0
733	1	1	104	0	1	0	0
734	1	1	104	0	0	0	0
735	1	1	104	0	1	0	0
736	1	1	104	0	1	0	0
737	1	1	104	0	1	0	0
738	1	1	104	0	1	0	0
739	1	1	104	0	1	0	0
740	1	1	104	0	1	0	0
741	1	1	104	0	1	0	0
742	1	1	104	0	1	0	0
743	1	1	104	0	1	0	0
744	1	1	104	0	1	1	0
745	1	1	104	0	1	0	0
746	1	1	104	0	1	0	0
747	1	1	104	0	0	0	0
748	1	1	104	0	1	0	0
749	1	1	104	0	1	0	0
750	1	1	104	0	1	0	0
751	1	1	104	0	1	0	0
752	1	1	104	0	0	0	0
753	1	1	104	0	1	0	0
754	1	1	104	0	1	0	0
755	1	1	104	0	0	0	0
756	1	1	104	0	1	0	0
757	1	1	104	0	1	0	0
758	1	1	104	0	1	0	0
759	1	1	104	0	1	0	0
760	1	1	104	0	1	0	0
761	1	1	104	0	1	0	0
762	1	1	104	0	1	0	0
763	1	1	104	0	1	0	0
764	1	1	104	0	1	0	0
765	1	1	104	0	1	0	0
766	1	1	104	0	1	0	0
767	1	1	104	0	1	0	0
768	1	1	104	0	1	0	0
769	1	1	104	0	1	0	0
770	1	1	104	0	1	0	0
771	1	1	104	0	1	0	0
772	1	1	104	0	0	0	0
773	1	1	104	0	1	0	0
774	1	1	104	0	1	0	0
775	1	1	104	0	0	0	0
776	1	1	104	0	0	0	0
777	1	1	104	0		0	0
778	1	1	104	0	0	0	0
779	1	1	104	0	0	0	0
780	1	1	104	0	0	0	0
781	1	1	104	0	1	0	0
782	1	1	104	0	0	0	0
783	1	1	104	0	1	0	0
784	1	1	104	0	1	0	0
785	1	1	104	0	1	0	0
786	1	1	104	0	0	0	0
787	1	1	104	1	0	0	0
788	1	1	104	0	1	0	0
789	1	1	104	0	1	0	0
790	1	1	104	0	1	0	0
791	1	1	104	0	1	0	0
792	1	1	104	0	1	0	0
793	1	1	104	0	1	0	0
794	1	1	104	0	0	0	0
795	1	1	104	0	1	0	0
796	1	1	104	0	1	0	0
797	1	1	104	0	1	0	0
798	1	1	104	0	1	0	0
799	1	1	104	0	0	0	0
800	1	1	104	0	0	0	0
801	1	1	104	0	1	0	0
802	1	1	104	0	1	0	0
803	1	1	104	0	0	0	0
804	1	1	104	0	1	0	0
805	1	1	104	0	0	0	0
806	1	1	104	0	0	1	0
807	1	1	104	0	1	0	0
808	1	1	104	0	1	0	0
809	1	1	104	0	1	0	0
810	1	1	104	0	1	0	0
811	1	1	104	0	1	0	0
812	1	1	104	0	0	0	0
813	1	1	104	0	0	0	0
814	1	1	104	0	0	0	0
815	1	1	104	0	1	0	0
816	1	1	104	0	1	0	0
817	1	1	104	0	1	0	0
818	1	1	104	0	0	0	0
819	1	1	104	0	1	0	0
820	1	1	104	0	0	0	0
821	1	1	104	0	1	0	0
822	1	1	104	0	1	0	0
823	1	1	104	0	0	0	0
824	1	1	104	0	1	1	0
825	1	1	104	0	1	0	0
826	1	1	104	0	0	0	0
827	1	1	104	0	1	0	0
828	1	1	104	0	1	0	0
829	1	1	104	0	1	0	0
830	1	1	104	0	0	0	0
831	1	1	104	0	1	0	0
832	1	1	104	0	1	0	0
833	1	1	104	0	0	0	0
834	1	1	104	0	0	0	0
835	1	1	104	0	1	0	0
836	1	1	104	0	0	0	0
837	1	1	104	0	1	0	0
838	1	1	104	0	0	0	0
839	1	1	104	0	1	0	0
840	1	1	104	0	0	0	0
841	1	1	104	0	0	0	0
842	1	1	104	0	1	0	0
843	1	1	104	0	1	0	0
844	1	1	104	0	1	0	0
845	1	1	104	0	1	0	0
846	1	1	104	0	1	0	0
847	1	1	104	0	0	0	0
848	1	1	104	0	1	0	0
849	1	1	104	0	0	0	0
850	1	1	104	0	1	0	0
851	1	1	104	0	1	0	0
852	1	1	104	0	0	0	0
853	1	1	104	0	0	0	0
854	1	1	104	0	1	0	0
855	1	1	104	0	1	0	0
856	1	1	104	0	1	0	0
857	1	1	104	0	0	0	0
858	1	1	104	0	0	0	0
859	1	1	104	0	1	0	0
860	1	1	104	0	1	0	0
861	1	1	104	0	1	0	0
862	1	1	104	0	1	0	0
863	1	1	104	0	1	0	0
864	1	1	104	0	0	0	0
865	1	1	104	0	0	0	0
866	1	1	104	0	1	0	0
867	1	1	104	0	0	0	0
868	1	1	104	0	0	0	0
869	1	1	104	0	0	0	0
870	1	1	104	0	0	0	0
871	1	1	104	0	1	0	0
872	1	1	104	0	0	0	0
873	1	1	104	0	1	0	0
874	1	1	104	0	1	0	0
875	1	1	104	0	0	0	0
876	1	1	104	0	1	0	0
877	1	1	104	0	1	0	0
878	1	1	104	0		0	0
879	1	1	104	0	1	0	0
880	1	1	104	0	1	0	0
881	1	1	104	0	1	0	0
882	1	1	104	0	1	0	0
883	1	1	104	0	0	0	0
884	1	1	104	1	0	0	0
885	1	1	104	0	1	0	0
886	1	1	104	0	0	0	0
887	1	1	104	0	1	0	0
888	1	1	104	0	0	0	0
889	1	1	104	1	1	0	0
890	1	1	104	0	1	0	0
891	1	1	104	0	1	0
892	1	2	204	0	1	0	1
893	1	2	204	0	1	0	2
894	1	2	204	0	1	0	2
895	1	2	204	0	1	0	2
896	1	2	204	0	1	0	2
897	1	2	204	0	1	0	0
898	1	2	204	0	1	0	0
899	1	2	204	0	1	0	0
900	1	2	204	0	1	0	0
901	1	2	204	0	0	0	0
902	1	2	204	0	1	0	0
903	1	2	204	0	1	0	0
904	1	2	204	0	0	0	0
905	1	2	204	0	1	0	0
906	1	2	204	0	0	0	0
907	1	2	204	0	0	0
908	2	3	304	0	1	0	1
909	2	3	304	0	1	0	1
910	2	3	304	0	1	0	1
911	2	3	304	0	1	0	1
912	2	3	304	0	1	0	1
913	2	3	304	0	0	0	2
914	2	3	304	0	1	0	2
915	2	3	304	0	1	0	2
916	2	3	304	0	0	0	2
917	2	3	304	0	0	0	2
918	2	3	304	0	1	0	2
919	2	3	304	0	1	0	2
920	2	3	304	0	1	0	2
921	2	3	304	0	1	0	2
922	2	3	304	0	1	0	0
923	2	3	304	0	1	0	0
924	2	3	304	0	1	0	0
925	2	3	304	0	1	0	0
926	2	3	304	0	1	0	0
927	2	3	304	0	0	0	0
928	2	3	304	0	1	0	0
929	2	3	304	0	1	0	0
930	2	3	304	0	0	0	0
931	2	3	304	0		0	0
932	2	3	304	0	1	0	0
933	2	3	304	0	0	0	0
934	2	3	304	0	1	0	0
935	2	3	304	0	1	0	0
936	2	3	304	0	0	0	0
937	2	3	304	0	1	0	0
938	2	3	304	0	1	0	0
939	2	3	304	0	1	0	0
940	2	3	304	0	0	0	0
941	2	3	304	0	0	0	0
942	2	3	304	0	0	0	0
943	2	3	304	0	0	0	0
944	2	3	304	0	0	0	0
945	2	3	304	0	1	0	0
946	2	3	304	0	1	0	0
947	2	3	304	0	1	0	0
948	2	3	304	0	1	0	0
949	2	3	304	0	1	0	0
950	2	3	304	0	1	0	0
951	2	3	304	0	0	0	0
952	2	3	304	0	0	0	0
953	2	3	304	0	1	0	0
954	2	3	304	0	1	0	0
955	2	3	304	0	0	0	0
956	2	3	304	0	0	0	0
957	2	3	304	0	0	0	0
958	2	3	304	0	1	0	0
959	2	3	304	0	1	0	0
960	2	3	304	0	1	0	0
961	2	3	304	0	1	0	0
962	2	3	304	0	1	0	0
963	2	3	304	0	0	0	0
964	2	3	304	0	1	0	0
965	2	3	304	0	1	0	0
966	2	3	304	0	1	0	0
967	2	3	304	0	1	0	0
968	2	3	304	0	1	1	0
969	2	3	304	0	1	0	0
970	2	3	304	0	1	0	0
971	2	3	304	0	1	0	0
972	2	3	304	0	1	0	0
973	2	3	304	0	1	0	0
974	2	3	304	0	0	0	0
975	2	3	304	0	1	0	0
976	2	3	304	0	0	0	0
977	2	3	304	0	0	0	0
978	2	3	304	0	1	0	0
979	2	3	304	0	1	0	0
980	2	3	304	0	0	0	0
981	2	3	304	0	1	0	0
982	2	3	304	0	0	0	0
983	2	3	304	0	1	0	0
984	2	3	304	0	1	0	0
985	2	3	304	0	1	0	0
986	2	3	304	0	0	0	0
987	2	3	304	0	0	0	0
988	2	3	304	0	1	0	0
989	2	3	304	1	1	0	0
990	2	3	304	0	1	0	0
991	2	3	304	0	1	0	0
992	2	3	304	0	1	0	0
993	2	3	304	0	0	0	0
994	2	3	304	0	0	0	0
995	1	1	105	1	1	0	1
996	1	1	105	0	1	0	1
997	1	1	105	0	1	0	1
998	1	1	105	1	1	0	1
999	1	1	105	0	1	0	2
1000	1	1	105	0	1	0	2
1001	1	1	105	0	1	0	2
1002	1	1	105	0	1	0	2
1003	1	1	105	0	1	0	2
1004	1	1	105	0	1	0	2
1005	1	1	105	0	1	0	2
1006	1	1	105	0	1	0	2
1007	1	1	105	0	1	0	2
1008	1	1	105	0	1	0	2
1009	1	1	105	0	0	0	2
1010	1	1	105	0	1	0	0
1011	1	1	105	0	1	0	0
1012	1	1	105	0	1	0	0
1013	1	1	105	0	1	1	0
1014	1	1	105	0	1	0	0
1015	1	1	105	1	0	0	0
1016	1	1	105	0	1	0	0
1017	1	1	105	0	1	0	0
1018	1	1	105	0	1	0	0
1019	1	1	105	0	1	0	0
1020	1	1	105	0	1	0	0
1021	1	1	105	0	1	0	0
1022	1	1	105	0	1	0	0
1023	1	1	105	0	1	0	0
1024	1	1	105	0	1	0	0
1025	1	1	105	0	1	0	0
1026	1	1	105	0	1	0	0
1027	1	1	105	0	1	0	0
1028	1	1	105	0	0	0	0
1029	1	1	105	0	1	0	0
1030	1	1	105	0	0	0	0
1031	1	1	105	0	1	0	0
1032	1	1	105	0	1	0	0
1033	1	1	105	0	1	0	0
1034	1	1	105	0	1	0	0
1035	1	1	105	0		0	0
1036	1	1	105	0	1	0	0
1037	1	1	105	0	0	0	0
1038	1	1	105	0	1	0	0
1039	1	1	105	0	1	0	0
1040	1	1	105	0	1	0	0
1041	1	1	105	0	1	1	0
1042	1	1	105	0	1	0	0
1043	1	1	105	0	0	0	0
1044	1	1	105	0	1	0	0
1045	1	1	105	0	1	0	0
1046	1	1	105	0	1	1	0
1047	1	1	105	0	0	0	0
1048	1	1	105	1	1	0	0
1049	1	1	105	0	0	0	0
1050	1	1	105	0	1	0	0
1051	1	1	105	0	0	0	0
1052	1	1	105	1	1	0	0
1053	1	1	105	0	0	0	0
1054	1	1	105	0	0	0	0
1055	1	1	105	1	1	0	0
1056	1	1	105	0	1	0	0
1057	1	1	105	0	1	1	0
1058	1	1	105	0	1	0	0
1059	1	1	105	0	1	0	0
1060	1	1	105	0	1	0	0
1061	1	1	105	0	0	1	0
1062	1	1	105	0	0	1	0
1063	1	1	105	0	1	0	0
1064	1	1	105	0	1	0	0
1065	1	1	105	1	1	1	0
1066	1	1	105	0	0	0	0
1067	1	1	105	0	1	0	0
1068	1	1	105	0	0	0
1069	1	2	205	0	0	0	2
1070	1	2	205	0	1	0	2
1071	1	2	205	0	1	0	2
1072	1	2	205	0	1	0	2
1073	1	2	205	0	1	0	0
1074	1	2	205	0		0	0
1075	2	3	305	0	1	1	1
1076	2	3	305	0	0	0	1
1077	2	3	305	0	1	0	1
1078	2	3	305	0	1	0	2
1079	2	3	305	0	1	0	2
1080	2	3	305	0	1	0	2
1081	2	3	305	0	1	0	2
1082	2	3	305	0	1	0	2
1083	2	3	305	0	1	0	0
1084	2	3	305	0	1	0	0
1085	2	3	305	0	0	0	0
1086	2	3	305	0	1	0	0
1087	2	3	305	0	1	0	0
1088	2	3	305	0	1	0	0
1089	2	3	305	0	1	0	0
1090	2	3	305	0	1	0	0
1091	2	3	305	0		0	0
1092	2	3	305	0	1	0	0
1093	2	3	305	0	1	0	0
1094	2	3	305	0	1	0	0
1095	2	3	305	0	1	0	0
1096	2	3	305	0	1	0	0
1097	2	3	305	0	1	0	0
1098	2	3	305	0	1	0
1099	2	3	305	0	1	0
1100	2	3	305	0	1	0
1101	2	3	305	0	1	0
1102	2	3	305	0	1	0
1103	2	3	305	0	0	0
1104	2	3	305	0	0	0
1105	2	3	305	0	0	0
1106	2	3	305	0	0	0
1107	2	3	305	0	1	0
1108	2	3	305	0	1	0
1109	2	3	305	0	1	0
1110	2	3	305	0	1	0
1111	2	3	305	0	1	0
1112	2	3	305	0	0	0
1113	2	3	305	0	0	0
1114	2	3	305	0	1	0
1115	2	3	305	0	0	0
1116	2	3	305	0	1	0
1117	2	3	305	0	1	0
1118	2	3	305	0	1	0
1119	2	3	305	0	1	0
1120	2	3	305	0	1	0
1121	2	3	305	0	1	0
1122	2	3	305	0	1	0
1123	2	3	305	0	0	0
1124	2	3	305	0	1	0
1125	1	2	206	0	1	0	1
1126	1	2	206	0	0	0	2
1127	1	2	206	0	1	0	2
1128	1	2	206	0	1	0	2
1129	1	2	206	0	1	0	0
1130	1	2	206	0	0	0	0
1131	1	2	206	0	1	0	0
1132	1	2	206	0	1	0	0
1133	2	3	306	0	1	0	0
1134	2	3	306	0	1	0	0
1135	2	3	306	0	1	0	0
1136	1	2	207	0	1	0	0
1137	2	3	307	0	1	0	2
1138	2	3	307	0	1	0	2
1139	2	3	307	0	1	0	2
1140	2	3	307	0	1	0	0
1141	2	3	307	0	1	0	0
1142	2	3	307	0	1	0	0
1143	1	1	108	0	1	0	1
1144	1	1	108	0	1	0	1
1145	1	1	108	0	1	0	1
1146	1	1	108	1	1	0	1
1147	1	1	108	0	0	0	1
1148	1	1	108	0	1	0	1
1149	1	1	108	0	1	0	1
1150	1	1	108	0	0	0	1
1151	1	1	108	0	1	0	1
1152	1	1	108	0	1	0	2
1153	1	1	108	0	1	0	2
1154	1	1	108	0	0	0	2
1155	1	1	108	0	1	0	2
1156	1	1	108	0	1	0	2
1157	1	1	108	0	1	0	2
1158	1	1	108	0	1	0	2
1159	1	1	108	0	1	0	2
1160	1	1	108	0	1	0	0
1161	1	1	108	0	0	0	0
1162	1	1	108	0	0	0	0
1163	1	1	108	0	1	0	0
1164	1	1	108	0		0	0
1165	1	1	108	0	0	0	0
1166	1	1	108	0	0	0	0
1167	1	1	108	0	1	0	0
1168	1	1	108	0	1	0	0
1169	1	1	108	0	1	0	0
1170	1	1	108	0	1	0	0
1171	1	1	108	0	1	0	0
1172	1	1	108	0	1	0	0
1173	1	1	108	1	1	0	0
1174	1	1	108	0	1	0	0
1175	1	1	108	0	0	0	0
1176	1	1	108	0	1	0	0
1177	1	1	108	0	0	0	0
1178	1	1	108	0	0	0	0
1179	1	1	108	0	1	0	0
1180	1	1	108	0	1	0	0
1181	1	1	108	0	1	0	0
1182	1	1	108	0	1	0	0
1183	1	1	108	0	1	0	0
1184	1	1	108	0	0	0	0
1185	1	1	108	0	1	0	0
1186	1	1	108	0	1	0	0
1187	1	1	108	0	0	0	0
1188	1	1	108	0	0	0	0
1189	1	1	108	0	0	0	0
1190	1	1	108	0	1	0	0
1191	1	1	108	0	0	0	0
1192	1	1	108	0	1	0	0
1193	1	1	108	0	1	0	0
1194	1	1	108	0	1	0	0
1195	1	1	108	0	1	0	0
1196	1	1	108	0	1	0	0
1197	1	1	108	0	1	0	0
1198	1	1	108	0	0	0	0
1199	1	1	108	0	1	0	0
1200	1	1	108	0	0	0	0
1201	1	1	108	0	1	0	0
1202	1	1	108	0	0	0	0
1203	1	1	108	0	1	0	0
1204	1	1	108	0	1	0	0
1205	1	1	108	0	1	0	0
1206	1	1	108	0	1	0	0
1207	1	1	108	0	1	0	0
1208	1	1	108	0	0	1	0
1209	1	1	108	0	1	0	0
1210	1	1	108	0	1	0	0
1211	1	1	108	0	0	0	0
1212	1	1	108	0	0	0	0
1213	1	1	108	0	1	1	0
1214	1	1	108	0	1	1	0
1215	1	1	108	0	0	0	0
1216	1	1	108	0	1	0	0
1217	1	1	108	1	0	0	0
1218	1	1	108	0	1	0	0
1219	1	1	108	0	1	0	0
1220	1	1	108	0	0	0	0
1221	1	1	108	0	0	0	0
1222	1	1	108	0	1	0	0
1223	1	1	108	0	1	0	0
1224	1	1	108	0	1	0	0
1225	1	1	108	0	1	0	0
1226	1	1	108	0	1	0	0
1227	1	1	108	0	0	0	0
1228	1	1	108	0	0	0	0
1229	1	1	108	0	1	0	0
1230	1	1	108	0	1	0	0
1231	1	1	108	0	0	0	0
1232	1	1	108	0	1	0	0
1233	1	1	108	1	1	0	0
1234	1	1	108	0	0	0	0
1235	1	1	108	0	0	0	0
1236	1	1	108	0	1	0	0
1237	1	1	108	0	1	0	0
1238	1	1	108	0	0	0	0
1239	1	1	108	0	0	0	0
1240	1	1	108	0	1	0	0
1241	1	1	108	1	1	0	0
1242	1	1	108	1	1	0	0
1243	1	1	108	1	1	0	0
1244	1	1	108	0	1	0	0
1245	1	1	108	0	1	0	0
1246	1	1	108	0	1	0	0
1247	1	1	108	0	1	0	0
1248	1	1	108	1	0	0	0
1249	1	1	108	0	1	0	0
1250	1	1	108	0	1	0	0
1251	1	1	108	1	1	0	0
1252	1	1	108	0	1	0	0
1253	1	1	108	0	0	0	0
1254	1	1	108	0	1	0	0
1255	1	1	108	0	1	0	0
1256	1	1	108	0	0	0	0
1257	1	1	108	0	0	0	0
1258	1	1	108	0	0	0	0
1259	1	1	108	0	0	0	0
1260	1	1	108	1	0	0	0
1261	1	1	108	0	0	0	0
1262	1	1	108	0	1	0	0
1263	1	1	108	0	0	0	0
1264	1	1	108	0	1	0	0
1265	1	1	108	0	1	0	0
1266	1	1	108	0	1	0	0
1267	1	1	108	0	1	0	0
1268	1	1	108	0	1	0	0
1269	1	1	108	0	1	0	0
1270	1	1	108	0	0	0
1271	1	2	208	0	1	0	0
1272	2	3	308	0	1	1	0
1273	1	1	109	0	1	0
1274	1	1	109	0	0	0	0
1275	1	1	109	0	1	0	0
1276	1	1	109	0	0	0	0
1277	1	1	109	0	1	0	0
1278	1	1	109	0	1	0	0
1279	1	1	110	0	1	0	2
1280	1	1	110	0	1	0	0
1281	1	1	110	0	1	0	0
1282	1	1	110	0	1	0	0
1283	1	2	210	0	1	0	0
1284	1	1	111	0	1	0	2
1285	1	1	111	0	1	0	2
1286	1	1	111	0	1	0	2
1287	1	1	111	0	1	0	2
1288	1	1	111	0	0	0	2
1289	1	1	111	0	1	0	0
1290	1	1	111	0	1	0	0
1291	1	1	111	0	1	0	0
1292	1	1	111	0	0	0	0
1293	1	1	111	0	1	0	0
1294	1	1	112	0	1	0	1
1295	1	1	114	0	1	0	0
1296	1	1	116	0	1	0	2
1297	1	1	116	0	1	0	2
1298	1	1	116	0	1	0	0
1299	1	1	116	1	1	0	0
1300	1	1	116	0	0	0	0
1301	1	1	116	0	1	0	0
1302	1	1	116	0	0	0	0
1303	1	1	116	0	1	0	0
1304	1	1	116	0	1	0	0
1305	1	1	124	0	0	0	0

## Sheet: TB Codebook
Variable	Type	Description	Values
ID	Double	Person Identification	1 to 1305
ciudad	Categorical	City of study	1= City B 2= City A
Carcel	Categorical	Prison	1= Prison A 2= Prison B 3= Prison D 4= Prison C
patio	String	Courtyard
PositivoTB	Categorical	Active TB	1= Yes 0= No
edad_r	Categorical	Person Age	1= >24 0= ≤ 24
TbPrevia	Categorical	Prior TB	1= Yes 0= No
IMC_RR	Categorical	Body Mass Index	0= Normal 1= Low weight 2= Overweight

## Sheet: ILTB Data
ID	cluster_carcel	patio	tst_r	edad_r3	recluidoantes	tiempo_recluido_r	BCG_Actu	timecont
1	1	100	0	2		1	9	0
2	1	100	1	2		2	2	1
3	3	302	1	2	0	3	1	2
4	1	104	0	2		1	1	1
5	3	302	1	2	1	1	2	2
6	3	302	0	2	0	3	2	2
7	1	100	1	2		1	2	0
8	3	302	1	2	0	2	1	0
9	1	104	1	2		3	1	1
10	3	302	1	2	0	3	2	1
11	1	104	1	2		1	2	0
12	1	104	1	2		1	2	1
13	3	302	1	2	0	3	1	0
14	3	302	1	2	0	3	2	2
15	1	104	1	2		2	1	0
16	3	302	1	2	0	3	1	0
17	1	104	1	1		1	9	0
18	1	104	1	2		2	1	0
19	3	302	1	2	0	1	1	0
20	3	302	0	2	0	3	2	0
21	1	104	1	2		3	1	1
22	1	104	1	2		1	1	1
23	3	302	0	2	0	3	2	0
24	1	104	1	1		1	1	0
25	1	104	1	1		1	9	0
26	3	302	0	2	0	3	2	0
27	1	104	1	2		2	1	0
28	1	104	1	2		1	1	0
29	3	302	1	2	1	2	1	0
30	1	104	0	1		1	1	0
31	3	302	1	2	0	3	1	0
32	1	104	1	1		2	9	1
33	3	302	1	2	0	1	1	1
34	3	302	0	2	0	3	2	0
35	1	104	1	2		1	2	1
36	1	104	1	2		1	9	0
37	3	302	1	2	1	1	1	2
38	1	104	0	2		1	2	0
39	3	302	1	2	0	2	2	0
40	1	104	0	2		2	2	0
41	3	302	1	2	0	3	1	1
42	3	302	0	2	0	2	2	1
43	1	104	1	2		1	1	0
44	1	104	0	2		1	1	0
45	3	302	1	2	0	3	2	0
46	3	302	0	2	1	1	1	0
47	1	104	1	2		2	1	0
48	3	302	0	1	0	3	1	0
49	1	104	1	2		3	9	0
50	1	104	1	2		1	2	1
51	1	104	1	2		1	1	0
52	3	302	1	2	0	3	9	2
53	1	104	1	2		2	2	0
54	1	104	1	2		3	1	1
55	3	302	1	2	1	3	1	1
56	1	104	1	1		2	9	1
57	1	104	1	2		2	1	0
58	1	104	1	1		2	1	0
59	3	302	1	2	0	3	1	0
60	3	302	0	2	0	2	1	2
61	1	104	0	2		2	1	0
62	1	104	1	1		2	1	0
63	3	302	1	2	0	2	1	0
64	1	104	1	1		3	1	1
65	3	302	1	2	1	2	1	0
66	1	104	1	2		2	9	0
67	3	302	1	2	0	3	1	1
68	3	302	1	2	0	3	1	1
69	1	104	1	2		3	1	0
70	1	104	1	2		2	2	1
71	3	302	1	1	0	2	1	0
72	1	104	1	2		3	1	1
73	3	302	1	2	1	2	1	0
74	3	302	0	2	0	3	1	0
75	1	104	1	2		3	9	2
76	1	108	0	2		3	9	0
77	3	302	1	2	0	3	2	1
78	3	302	0	2	0	3	2	0
79	1	104	1	2		3	2	1
80	3	302	1	2	0	2	1	2
81	1	104	1	2		3	9	2
82	3	302	1	2	1	2	1	0
83	3	302	1	2	0	3	1	1
84	1	104	1	1		1	1	0
85	1	104	1	2		2	9	2
86	3	302	1	2	0	3	1	0
87	1	104	1	2		1	2	0
88	3	302	1	1	0	3	1	0
89	3	302	0	2	0	1	2	2
90	1	104	0	2		3	9	0
91	3	302	1	2	1	3	1	2
92	1	104	1	2		3	1	0
93	1	104	1	2		2	1	2
94	3	302	1	2	0	1	1	2
95	1	104	0	2		2	2	0
96	3	302	1	2	1	3	1	0
97	1	104	1	2		2	1	1
98	3	302	1	2	1	2	1	2
99	1	104	1	2		2	1	0
100	1	104	1	2		3	1	0
101	1	104	1	2		2	9	0
102	3	302	1	2	0	2	1	2
103	1	104	1	2		2	1
104	1	104	1	2		3	9	0
105	3	302	0	2	1	3	1	0
106	1	104	1	2		2	1	0
107	3	302	1	1	0	1	1	0
108	1	104	1	2		3	1	0
109	1	104	1	2		2	1	1
110	3	302	1	2	0	3	1	0
111	3	302	0	2	0	3	1	0
112	1	108	1	1		1	1	1
113	1	108	1	2		1	1	1
114	1	108	0	2		2	9	0
115	3	302	1	1	0	1	1	0
116	1	108	1	2		1	1	0
117	3	302	1	2	0	3	1	0
118	1	108	1	2		2	1	0
119	1	108	0	2		1	1	0
120	3	302	1	2	1	3	1	0
121	1	108	0	2		2	9	0
122	3	302	1	2	1	2	1	0
123	1	108	0	2		1	1	0
124	3	302	1	2	0	2	1	0
125	3	302	0	2	1	1	1	0
126	1	108	1	2		2	1	0
127	1	108	1	2		1	2	0
128	3	302	1	1	1	2	1	1
129	1	108	1	1		3	1	0
130	3	302	1	2	0	2	2	2
131	1	108	1	2		1	1	0
132	1	108	1	2		1	2	1
133	3	302	0	2	0	3	1	0
134	1	108	1	2		1	1	1
135	3	302	1	2	1	3	1	2
136	1	108	1	2		1	1	0
137	1	108	1	2		3	9	0
138	1	108	1	2		2	1	0
139	1	108	1	1		1	9	0
140	1	108	0	2		1	9	0
141	3	302	1	2	1	1	1	0
142	1	108	1	2		3	1	0
143	1	108	0	2		1	1	0
144	1	108	1	2		2	1	0
145	3	302	1	2	0	2	1	0
146	3	302	0	2	0	3	2	0
147	1	108	1	1		1	1	0
148	1	108	1	1		1	1	0
149	1	108	0	2		1	9	2
150	3	302	0	2	0	2	1	0
151	1	108	1	2		1	1	0
152	1	108	0	2		2	1	1
153	3	302	1	2	0	2	1	0
154	3	301	1	2	0	3	2	2
155	1	108	1	2		1	9	0
156	3	301	0	2	0	3	1	2
157	1	108	1	1		2	1	0
158	1	108	1	2		2	1	0
159	3	301	1	2	1	3	1	0
160	1	108	0	1		1	9	0
161	3	301	1	2	0	3	1	0
162	1	108	1	1		1	1	0
163	3	301	1	2	1	3	1	0
164	1	108	0	2		1	9	0
165	3	301	1	2	1	3	2	0
166	3	301	0	2	1	3	1	0
167	1	108	1	2		1	1	0
168	1	108	1	2		1	9	1
169	3	301	1	2	1	3	1	2
170	3	301	0	2	0	3	1	0
171	1	108	1	2		2	1	0
172	1	108	1	2		1	1	0
173	1	108	0	1		1	1	0
174	3	301	0	2	0	3	1	2
175	1	108	0	1		1	1	0
176	1	108	1	2		1	1	0
177	3	302	1	2	0	3	2	1
178	1	108	1	2		1	1	1
179	3	302	1	2	0	3	1	0
180	3	302	1	2	1	1	2	2
181	1	108	1	2		3	2	0
182	3	301	0	2	0	3	1	0
183	1	108	1	2		1	1	0
184	3	301	0	2	0	3	1	0
185	1	108	1	2		3	9	0
186	1	108	0	2		3	1	2
187	3	301	1	2	1	3	2	0
188	3	301	0	2	1	3	2	0
189	1	108	1	1		3	1	0
190	1	108	0	2		2	9
191	3	301	0	2	0	3	2	0
192	3	301	0	2	0	3	2	0
193	3	301	0	2	0	3	1	1
194	1	108	1	1		2	1	1
195	1	108	0	2		1	1	0
196	3	301	1	2	1	3	1	0
197	1	108	0	2		1	2	0
198	3	301	1	2	0	3	1	0
199	1	108	1	2		3	9	0
200	3	301	1	2	0	3	2	0
201	1	108	0	2		1	1	1
202	3	301	1	2	0	3	1	0
203	3	301	1	2	0	3	1	0
204	1	108	1	2		2	2	0
205	1	108	1	2		3	1	2
206	3	301	0	2	1	3	1	0
207	1	108	0	1		1	1	1
208	3	301	1	2	0	3	1	0
209	1	108	1	2		3	9	1
210	3	302	0	2	0	3	2	2
211	1	108	1	1		3	9	0
212	3	302	0	2	0	3	1	2
213	1	108	0	1		1	1	1
214	1	108	0	1		2	1	0
215	3	302	1	2	1	3	1	2
216	3	302	0	2	0	3	1	2
217	1	108	1	2		1	1	0
218	3	302	0	2	0	3	2	0
219	1	108	1	2		3	2	0
220	3	301	1	2	1	3	1	0
221	3	301	1	2	0	3	2	0
222	1	108	1	2		2	1	0
223	3	301	0	2	1	3	2	0
224	1	108	1	1		1	1	0
225	3	302	1	2	1	1	1	0
226	1	108	1	2		3	1	2
227	1	108	1	2		3	9	0
228	3	307	1	2	1	1	1	0
229	1	108	1	2		1	1	0
230	3	307	1	2	0	1	1	0
231	3	307	1	1	0	1	1	0
232	1	108	1	2		2	1	0
233	1	108	1	2		2	1	0
234	3	307	1	2	1	1	1	0
235	1	108	0	1		1	9	0
236	3	307	0	2	0	1	2	0
237	1	108	1	2		1	1	0
238	3	307	1	2	0	1	1	0
239	1	108	1	2		1	2	0
240	3	307	1	1	0	2	1	0
241	3	307	0	2	1	1	2	0
242	1	108	0	2		1	1	0
243	1	108	0	1	0	1	1	0
244	3	307	1	2	0	1	1	0
245	1	108	0	2	0	1	9	0
246	3	307	1	1	1	1	2	0
247	3	307	0	2	0	1	1	0
248	1	108	1	2	0	1	9	0
249	1	108	1	2	0	1	1	0
250	3	307	1	2	0	1	2	2
251	3	307	1	2	0	1	2	2
252	1	108	1	1	0	1	1	1
253	3	307	0	2	1	1	1	0
254	1	108	1	2	0	1	9	0
255	3	307	1	1	1	1	1	0
256	1	108	1	2	0	3	1	0
257	1	108	1	2	0	3	9	0
258	3	307	0	2	1	1	1	0
259	1	108	1	2	1	1	9	0
260	3	307	0	1	0	1	2	0
261	1	108	1	2	0	1	2	0
262	1	108	1	2	0	1	1
263	3	307	1	2	1	1	1	0
264	3	307	0	1	0	1	1	0
265	1	108	1	2	1	3	1	0
266	3	307	0	1	0	1	1	0
267	1	108	1	1	1	1	1
268	3	307	0	2	0	1	1	0
269	1	108	0	2	0	1	1	0
270	1	108	0	2	0	1	2	0
271	1	108	1	1	0	2	9
272	1	108	1	2	0	2	1	1
273	1	108	1	2	1	1	1	2
274	1	108	1	2		1	2	0
275	1	108	0	1	0	1	1	0
276	1	108	1	2	0	2	1	0
277	1	108	1	1	0	1	1	0
278	1	108	1	2	0	1	1	1
279	1	108	1	2	0	1	2	0
280	1	108	1	1	0	1	1	0
281	1	108	1	2	0	1	1	0
282	1	108	1	2	0	1	1	0
283	1	108	1	2	0	1	2	0
284	1	108	0	2	0	1	1	0
285	1	108	1	1	1	1	1	1
286	1	108	1	2	0	2	1	2
287	1	108	1	1	0	2	9	0
288	1	108	0	1	0	1	1	0
289	1	108	1	2	0	2	9	0
290	1	108	0	2	0	1	1	0
291	1	108	1	2	0	1	1	0
292	1	108	1	2	1	1	1	0
293	1	108	1	2	1	3	1	1
294	1	108	1	2	0	1	2	1
295	1	108	0	1	1	2	1	1
296	1	108	1	2	0	3	1	0
297	1	108	1	2	0	3	1	0
298	1	108	1	2	1	3	9	1
299	1	108	1	2	0	1	1	0
300	1	108	1	2	1	2	1	0
301	1	108	0	2	0	3	1	1
302	1	108	1	1	0	1	1	0
303	1	108	0	2	0	2	1	1
304	1	108	1	2	0	1	2	0
305	1	108	1	1	0	2	1	1
306	1	108	1	2	1	1	2	1
307	1	108	0	1	0	1	2	0
308	1	108	1	2	0	1	1	0
309	1	108	1	1	1	3	9	0
310	1	108	1	2	0	1	1	1
311	1	108	1	1	1	1	2	0
312	1	108	0	1	0	1	1	1
313	1	108	1	2	1	1	9	1
314	1	108	1	2	0	2	2	1
315	1	108	1	1	0	2	1	0
316	1	108	1	1	0	1	1	0
317	1	108	1	2	1	1	1	0
318	1	108	1	1	1	1	1	0
319	1	108	1	1		1	1	0
320	1	108	0	1	0	1	1	0
321	1	108	1	2	1	3	1	2
322	1	108	1	1	1	1	1	0
323	1	108	0	2	1	1	1
324	1	108	1	2	1	3	1	2
325	1	108	1	2	0	3	1	1
326	1	108	1	2	0	2	9	2
327	1	108	1	2		2	1	0
328	1	108	1	1		2	1	1
329	1	108	0	2	0	2	1	0
330	1	108	1	2		1	2	0
331	1	108	1	2		2	1	2
332	1	108	1	1	0	1	1	0
333	1	108	1	1	0	1	2	1
334	1	108	1	2	1	3	2	1
335	1	108	1	2	1	2	1	0
336	1	108	0	1	0	1	9	0
337	1	108	1	2	1	2	9	0
338	1	108	1	2	0	1	9	0
339	1	108	0	1	0	1	1	0
340	1	108	1	2	1	2	1	0
341	1	108	1	2	0	1	1	0
342	1	108	1	1	0	1	9	0
343	1	108	1	2	0	2	1	1
344	1	108	1	2	1	1	1	0
345	1	108	1	2	1	2	2	1
346	1	108	0	1	1	1	1	1
347	1	108	1	2	0	1	1	1
348	1	108	1	2	0	1	1	2
349	1	108	1	2	0	3	1	0
350	1	108	1	2	1	1	1	0
351	1	108	0	2	1	1	1	0
352	1	108	1	2	0	1	1	0
353	1	108	1	1	1	1	2	0
354	1	108	1	2	0	3	1	0
355	1	108	1	1	0	1	1	2
356	1	108	1	2	1	3	1	2
357	1	108	1	2	1	3	1	0
358	1	108	0	1	1	1	1
359	1	108	1	2	0	2	1	0
360	1	108	1	2	1	1	1	0
361	1	108	1	2	0	1	1	1
362	1	108	0	2	1	1	1	0
363	1	108	1	2	1	1	1	0
364	1	108	1	2	1	1	2	1
365	1	108	1	2	1	2	1	1
366	1	108	1	2		2	1	0
367	1	108	1	1	1	1	2	0
368	1	108	1	2	0	3	1	0
369	1	108	1	2	1	1	1	0
370	1	108	1	2	1	1	1	2
371	1	108	0	1	1	1	1	0
372	1	108	1	2	1	3	1	0
373	1	108	0	1	0	1	1	0
374	1	108	1	2	0	2	1	0
375	1	108	1	2	0	1	2	0
376	1	108	1	1	0	1	1	0
377	1	108	1	2	1	2	1
378	1	108	1	2	1	2	1	1
379	1	108	1	1	0	1	2	1
380	1	108	1	2	1	3	2	2
381	1	108	1	1	0	1	2	0
382	1	108	1	1	1	1	1	0
383	1	108	0	1	0	1	1	0
384	1	108	1	1	0	3	1	0
385	1	108	1	1	1	3	1	0
386	1	108	1	1	1	1	1	0
387	1	108	0	1	0	1	1	1
388	1	108	1	2	0	1	1	0
389	1	108	1	2	1	2	2	0
390	1	108	1	1	0	1	1	1
391	1	108	0	2	1	1	2	2
392	1	108	0	1	1	2	1	1
393	1	108	1	1	0	1	1	0
394	1	108	1	1	0	3	1	0
395	1	108	1	2	0	1	1	1
396	1	108	1	1	0	1	1	0
397	1	108	1	2	0	1	1	0
398	1	108	1	2	0	1	1	0
399	1	108	0	2	0	1	1	0
400	1	108	1	2	1	1	1	0
401	1	108	0	2	1	1	2	1
402	1	108	1	2	1	1	1	1
403	1	108	0	1	1	1	1	1
404	1	108	1	1	0	1	1	0
405	1	108	1	2	0	1	1	1
406	1	108	1	2	0	2	1	1
407	1	108	0	1	0	1	2	1
408	1	108	1	2	1	3	1	1
409	1	108	0	1	1	2	2	0
410	1	108	0	1	0	1	2	0
411	1	108	0	1	0	1	1	0
412	1	108	1	1	0	1	1	0
413	1	108	1	1	1	1	1	0
414	1	108	1	2	0	1	1	0
415	1	108	1	1	0	1	2	0
416	1	108	0	2	0	1	1	0
417	1	108	1	2	1	1	1	0
418	1	108	0	2	0	1	1	0
419	1	108	1	2	0	1	1	1
420	1	108	1	2	0	2	1	0
421	1	108	1	1	0	1	1	0
422	1	108	1	2	1	1	1	0
423	1	108	1	2	0	2	1	0
424	1	108	1	2	0	2	2	2
425	1	108	1	2	1	1	1	2
426	1	108	1	1	0	1	1	0
427	1	108	0	2	1	1	1	1
428	1	108	0	1	0	1	1	0
429	1	108	1	2	0	1	2	0
430	1	108	1	2	1	1	2	0
431	1	108	1	1	0	1	1	0
432	1	108	1	2	0	1	2	0
433	1	108	1	2	0	1	1	0
434	1	108	1	2	0	3	1	0
435	1	108	1	2	0	1	2	0
436	1	108	0	2	0	3	2	0
437	1	108	1	2	0	2	2	0
438	1	108	0	1	0	1	1	1
439	1	108	1	1	0	1	2	0
440	1	108	1	2	1	1	1	1
441	1	108	0	2	1	2	1	2
442	1	108	1	2	1	1	2	0
443	1	108	1	1	1	2	2	1
444	1	108	1	1	0	1	1	0
445	1	108	1	1	0	1	2	0
446	1	108	1	2	0	1	1	0
447	1	108	1	1	0	1	1	0
448	1	108	1	1	0	1	1	2
449	1	108	1	2	1	1	1	0
450	1	108	1	2	1	3	2	0
451	1	108	1	2	1	2	1	2
452	1	108	1	2	1	3	1	0
453	1	108	1	2	1	2	1	0
454	1	108	1	2	0	1	1	2
455	1	108	0	1	0	1	2	0
456	1	108	1	2	0	1	1	0
457	1	108	1	1	1	1	1	2
458	1	108	1	2	0	2	2	0
459	1	108	1	2	0	1	2	0
460	1	108	1	1	0	1	1	0
461	1	108	1	2	1	3	1	0
462	1	108	0	2	1	1	1	1
463	1	108	1	1	1	3	1	0
464	1	108	0	2	0	1	1	0
465	1	108	1	2	0	3	2	0
466	1	108	1	2	0	1	1	1
467	1	108	1	1	1	1	1	0
468	1	108	1	2	0	1	1	0
469	1	108	1	1	0	1	1	0
470	1	108	1	1	1	3	2	0
471	1	108	1	2	0	1	1	0
472	1	108	0	2	0	1	2	0
473	1	108	1	2	1	1	1	0
474	1	108	1	2	1	3	1	0
475	1	108	1	2	0	3	1	1
476	1	108	0	2	1	1	1	0
477	1	108	1	2	1	3	1	0
478	1	108	0	1	0	1	2	0
479	1	108	1	1	1	1	1	0
480	1	108	1	2	0	2	2	0
481	1	108	1	2	0	3	1	0
482	1	108	0	2	0	1	1	0
483	1	108	0	2	0	1	2	0
484	1	108	1	2	0	2	1	0
485	1	108	1	1	0	1	1	0
486	1	108	1	2	0	2	1	0
487	1	108	1	1	1	1	1	0
488	1	108	1	2	1	3	1	0
489	1	108	1	1	0	2	1	0
490	1	108	1	2	0	3	1	0
491	1	108	1	2	0	1	2	0
492	1	108	1	2	0	1	1	0
493	1	108	0	2	0	1	1	0
494	1	108	1	2	0	1	2	0
495	1	108	0	1	0	1	1	0
496	1	108	1	2	1	3	1	0
497	1	108	1	1	0	1	1	0
498	1	108	1	2	0	3	1	0
499	1	108	1	2	0	3	1	0
500	1	108	1	1	0	1	1	0
501	1	108	1	2	0	1	1	0
502	1	108	1	2	0	1	1	0
503	1	108	1	2	0	1	1	0
504	1	108	1	2	0	3	1	0
505	1	108	1	2	1	2	1	0
506	1	108	1	1	0	1	1	0
507	1	108	0	2	0	1	1	0
508	1	108	1	1	0	1	1	0
509	1	108	1	2	1	1	1	0
510	1	108	1	2	0	1	1	0
511	1	108	1	2	0	1	1	0
512	1	108	1	2	0	3	2	2
513	1	108	1	2	1	1	1	0
514	1	108	1	2	0	1	2	0
515	1	108	1	2	1	1	1	0
516	1	108	1	2	0	1	1	0
517	1	108	1	1	0	2	2	0
518	1	108	0	1	0	3	1	0
519	1	108	1	2	0	3	1	1
520	1	108	1	2	0	1	1	0
521	1	108	0	1	0	1	1	0
522	1	108	1	2	0	1	1	0
523	1	108	1	2	1	3	2	0
524	1	108	1	2	0	1	1	0
525	1	108	1	2	0	1	1	0
526	1	108	1	2	0	1	1	0
527	1	108	1	1	1	2	1	0
528	1	108	1	2	1	1	2	1
529	1	108	1	2	0	2	1	0
530	1	108	0	2	0	1	2	0
531	1	108	1	2	0	1	1	0
532	1	108	1	1	0	1	1	0
533	1	108	0	1	0	1	2	0
534	1	108	1	2	1	1	1	0
535	1	108	1	2	0	1	1	2
536	1	108	1	2	1	1	1	0
537	1	108	1	2	1	1	1	0
538	1	108	1	2	0	1	1	1
539	1	108	0	1	0	1	1	0
540	1	108	1	2	0	3	1	0
541	1	108	1	1	0	1	1	0
542	1	108	1	2	0	3	1	0
543	1	108	1	2	0	3	1	1
544	1	108	0	2	0	1	1	0
545	1	108	0	2	0	1	1	0
546	1	108	0	1	0	1	2	0
547	1	108	1	2	0	1	1	0
548	1	108	0	2	0	1	1	0
549	1	108	1	1	0	1	2	0
550	1	108	1	2	1	2	1	0
551	1	108	1	2	0	1	1	0
552	1	108	1	2	0	1	1	0
553	1	108	1	1	0	3	1	2
554	1	108	0	2	0	3	1	0
555	1	108	1	2	0	2	1	0
556	1	108	1	2	0	2	1	0
557	1	108	1	2	0	1	1	0
558	1	108	0	1	0	2	1	0
559	1	108	1	1	1	1	1	0
560	1	108	1	2	0	3	1	1
561	1	108	1	2	0	1	2	2
562	1	108	1	1	1	3	1	2
563	1	108	1	2	1	1	1	0
564	1	108	0	2	0	1	1	0
565	1	108	1	2	1	1	2	1
566	1	108	1	2	1	3	1	0
567	1	108	1	2	0	3	2	2
568	1	108	1	1	0	1	2	1
569	1	108	1	1	0	3	1	1
570	1	108	1	2	1	1	2	0
571	1	108	1	2	0	1	1	0
572	1	108	1	2	0	3	1	2
573	1	108	1	2	0	1	1	0
574	1	108	1	2	0	1	1	1
575	1	108	1	2	0	1	1	1
576	1	108	1	1	1	2	1	0
577	1	108	1	2	0	1	1	0
578	1	108	1	2	0	2	1	0
579	1	108	1	2	0	1	1	0
580	1	108	1	2	0	1	1	0
581	1	108	1	2	0	3	2	0
582	1	108	1	2	1	1	1	0
583	1	108	1	2	1	1	1	0
584	1	108	1	2	0	3	1	0
585	1	108	1	2	1	3	1	0
586	1	108	1	2	0	3	1	0
587	1	108	1	2	1	1	1	1
588	1	108	1	2	1	2	2	0
589	1	108	1	2	0	1	1	2
590	1	108	1	1	0	1	1	0
591	1	108	1	1	0	1	1	0
592	1	108	1	2	1	1	2	0
593	1	108	1	2	0	1	1	0
594	1	108	1	1	1	2	1	0
595	1	108	1	2	0	1	1	0
596	1	108	1	1	1	2	1	0
597	1	108	1	2	0	3	2	0
598	1	108	1	2	0	1	2	0
599	1	108	1	2	0	3	2	0
600	1	108	1	1	0	2	1	0
601	1	108	1	2	0	1	1	0
602	1	108	1	2	0	1	1	0
603	1	108	1	2	0	2	1	0
604	1	108	1	2	0	3	1	0
605	1	108	1	2	1	3	1	2
606	1	108	1	1	0	1	2	0
607	1	108	1	2	1	3	1	0
608	1	108	0	2		1	1	0
609	1	108	1	2	0	1	1	0
610	1	108	0	1	0	1	1	0
611	1	108	0	2	0	1	1	0
612	1	108	1	1	0	3	1	0
613	1	108	1	2	1	2	1	0
614	1	108	1	1	0	1	1	0
615	1	108	1	1	1	1	1	0
616	1	108	1	2	1	1	1	0
617	1	108	1	1	0	2	1	1
618	1	108	1	2	1	2	1	0
619	1	108	1	2	0	1	1	0
620	1	108	1	2	0	2	1	0
621	1	108	1	2	0	1	2	0
622	1	108	1	2	0	3	1	0
623	1	108	1	2	1	1	2	0
624	1	108	1	2	0	2	1	0
625	1	108	1	2	0	3	1	0
626	1	108	1	2	0	1	1	0
627	1	108	1	1	0	1	1	0
628	1	108	0	1	0	1	1	1
629	1	108	1	1	0	1	1	0
630	1	108	1	1	0	1	1	0
631	1	108	1	2	0	1	1	0
632	1	108	1	2	0	3	1	0
633	1	108	0	2	0	3	1	0
634	1	108	1	2	1	3	1	1
635	1	108	1	2	0	2	1	0
636	1	108	1	1	0	1	2	0
637	1	108	1	1	1	1	1	0
638	1	108	1	2	0	2	1	0
639	1	108	1	1	0	1	1	0
640	1	108	0	2	0	2	1	0
641	1	108	1	1	0	3	1	0
642	1	108	1	1	0	1	1	0
643	1	108	0	2	0	1	2	0
644	1	108	0	1	0	1	1	2
645	1	108	1	2	0	1	1	0
646	1	108	1	2	0	3	1	1
647	1	108	1	2	0	3	1	0
648	1	108	1	2	0	3	1	1
649	1	108	1	1	0	1	2	0
650	1	108	1	2	1	2	1	0
651	1	108	1	1	0	1	2	0
652	1	108	1	1	1	1	2	0
653	1	108	0	2	1	2	2	0
654	1	108	1	2	1	1	1	0
655	1	108	1	2	1	3	1	0
656	1	108	0	2	0	2	1	0
657	1	108	1	2	0	2	1	2
658	1	108	1	2	0	1	1	0
659	1	108	1	2	1	1	2	0
660	1	108	1	1	0	1	1	0
661	1	108	0	2	0	1	1	0
662	1	108	1	2	1	2	1	0
663	1	109	1	2	0	2	1	2
664	1	110	1	3	0	1	2	2
665	1	109	1	2	0	1	2	0
666	1	110	1	3	1	3	2	0
667	1	109	1	3	0	3	2	0
668	1	109	1	3	0	2	2	0
669	1	109	1	3	0	1	2	0
670	1	110	1	2	0	2	1	2
671	1	109	1	2	0	3	2	0
672	1	109	0	2	0	2	2	0
673	1	109	1	2	1	2	2	0
674	1	109	1	2	1	3	2	0
675	1	110	1	2	0	2	2	0
676	1	109	1	2	1	3	2	1
677	1	110	1	2	0	1	2	1
678	1	109	1	2	0	3	2	0
679	1	109	1	2	0	1	1	0
680	1	109	0	2	0	1	1	0
681	1	109	1	3	0	3	2	1
682	1	110	1	3	0	2	2	0
683	1	109	1	2	0	1	2	0
684	1	109	1	2	0	2	2	1
685	1	110	1	3	0	2	1	0
686	1	110	1	2	0	1	2	0
687	1	109	1	3	0	3	2	1
688	1	109	1	2	0	3	2	0
689	1	109	1	3	0	3	2	2
690	1	110	0	3	0	2	1	0
691	1	108	1	2	0	1	1	0
692	1	110	0	3	0	3	2	1
693	1	110	1	3	0	3	2	0
694	1	110	1	2	1	2	1	1
695	1	109	1	2	0	3	1	0
696	1	110	1	2	0	1	1	0
697	1	110	1	2	1	1	2	1
698	1	109	0	2	0	2	2	0
699	1	110	1	3	0	3	2	1
700	1	109	0	2	1	3	2	2
701	1	110	1	3	0	3	2	0
702	1	109	1	3	0	1	2	0
703	1	109	1	3	1	1	2	0
704	1	109	1	2	0	2	2	0
705	1	110	1	3	0	1	2	0
706	1	110	1	3	1	1	2	2
707	1	109	1	3	0	1	2	0
708	1	110	1	3	0	3	2	1
709	1	109	1	3	1	1	2	0
710	1	110	1	3	0	3	2	0
711	1	109	1	2	1	2	2	0
712	1	109	1	2	0	3	2	0
713	1	109	1	3	0	3	2	0
714	1	110	0	3	0	1	2	0
715	1	110	0	3	0	3	2	0
716	1	109	1	2	1	3	2	2
717	1	109	1	2	0	3	1	1
718	1	110	1	3	0	3	2	0
719	1	109	1	2	0	2	2	0
720	1	110	1	3	0	2	2	0
721	1	110	1	3	1	3	2	0
722	1	109	1	2	0	3	2	2
723	1	110	1	3	0	3	2	0
724	1	109	1	2	0	1	2	0
725	1	110	0	3	1	3	2	0
726	1	110	1	2	1	3	2	1
727	1	109	1	2	1	1	1	0
728	1	110	1	3	0	1	2	0
729	1	109	0	2	0	3	2	1
730	1	110	0	2	1	1	1	0
731	1	109	1	3	0	1	1	0
732	1	110	0	2	1	3	1	2
733	1	110	1	3	0	3	2	1
734	1	110	1	2	0	3	1	1
735	1	109	1	2	0	1	1	0
736	1	109	0	2	0	1	1	1
737	1	109	0	2	0	2	2	0
738	1	109	0	2	0	1	1	0
739	1	109	1	2	0	1	1	1
740	1	109	0	3	0	1	2	0
741	1	109	0	2	1	3	1	1
742	1	109	1	3	0	1	1	0
743	1	109	1	2	0	1	1	1
744	1	109	0	3	0	2	2	0
745	1	109	1	2	0	3	2	0
746	1	109	0	3	1	2	2	0
747	1	109	1	3	1	3	1	0
748	1	109	1	2	1	2	2	0
749	1	109	1	2	1	2	1	0
750	1	109	0	2	0	2	2	1
751	1	109	1	2	0	1	1	0
752	1	109	1	2	1	1	1	2
753	1	109	1	2	0	3	1	1
754	1	110	1	3	0	2	2	0
755	1	110	1	3	0	2	1	0
756	1	110	1	3	1	3	2	2
757	1	110	1	2	0	1	2	0
758	1	110	0	3	0	3	2	0
759	1	110	1	2	1	3	2	0
760	1	110	1	3	0	2	2	0
761	1	110	1	3	1	2	2	1
762	1	110	0	3	1	3	2	2
763	1	110	0	2	1	1	2	0
764	1	109	1	2	1	1	2	1
765	1	109	1	2	0	1	2	0
766	1	110	1	2	0	1	2	0
767	1	109	1	2	0	1	1	0
768	1	110	1	3	1	3	2	0
769	1	110	0	3	0	3	2	0
770	1	109	0	3	1	1	2	0
771	1	110	1	2	0	3	1	0
772	1	110	1	3	0	2	2	0
773	1	109	1	2	0	3	1	0
774	1	109	1	2	1	1	1	0
775	1	109	1	2	1	3	2	1
776	1	110	1	2	0	1	1	0
777	1	109	1	2	0	2	1	1
778	1	109	1	3	0	1	2	0
779	1	110	1	3	0	2	2	0
780	1	110	1	3	0	2	2	0
781	1	110	1	3	0	3	2	0
782	1	109	0	2	0	1	2	0
783	1	112	0	2	0	3	1	1
784	1	112	1	2	0	3	1	2
785	1	112	1	2	0	1	1	0
786	1	112	1	2	0	1	1	1
787	1	112	1	2	0	2	2	1
788	1	112	0	2	0	1	1	1
789	1	112	1	2	1	2	1	1
790	1	112	0	1	0	1	1	1
791	1	112	1	2	1	1	1	2
792	1	112	1	2	0	1	1	0
793	1	112	1	2	0	2	1	2
794	1	112	1	2	1	3	1	0
795	1	112	1	2	0	3	2	0
796	1	112	1	2	0	3	2	0
797	1	112	1	2	0	3	1	0
798	1	112	1	1	0	2	2	1
799	1	112	0	3	0	3	2	0
800	1	112	1	2	0	3	1	0
801	1	112	0	2	1	2	2	0
802	1	112	0	1	0	1	2	1
803	1	112	1	2	0	1	2	0
804	1	106	1	2	0	1	2	1
805	1	106	1	2	0	3	1	1
806	1	106	1	2	0	3	1	1
807	1	106	1	2	0	3	1	1
808	1	106	1	2	0	3	2	1
809	1	106	1	2	0	2	1	0
810	1	106	1	2	0	3	2	0
811	1	106	1	2	0	3	1	2
812	1	106	0	1	0	3	1	0
813	1	106	1	2	1	3	1	2
814	1	106	1	2	0	1	1	2
815	1	106	1	1	1	3	1	2
816	1	106	1	1	0	2	1	0
817	1	106	1	1	0	3	1	1
818	1	106	1	2	0	3	1	1
819	1	106	1	2	0	2	1	2
820	1	106	1	2	1	3	2	1
821	1	106	1	1	0	3	1	1
822	1	106	1	1	0	3	1	1
823	1	111	0	2	0	1	2	1
824	1	106	1	2		3	1	1
825	1	106	0	1	0	3	1	1
826	1	106	1	2	0	3	1	1
827	1	105	1	1	0	3	1	1
828	1	106	1	2	0	3	2	1
829	1	106	1	1	0	3	2	1

## Sheet: ILTB Codebook
Variable	Type	Description	Values
ID	Double	Consecutive number of identification	1 to 829
cluster_carcel	Categorical	Prison	1= Prison A 3= Prison B
patio	String	Courtyard
tst_r	Categorical	Latent TB infection	1= Yes 0= No
edad_r3	Categorical	Person Age	1= 18 - 24 2= 25 - 64 3= ≥ 65
recluidoantes	Categorical	History of previous incarceration	1= Yes 0= No
tiempo_recluido_r	Categorical	Time of current incarceration ≤12 (Months)	1= ≤ 12 2= 13 - 24 3= ≥ 25
BCG_Actu	Categorical	Presence of BCG scar	1= Yes 0= No
timecont	Categorical	Last contact with a TB case (Months)	0= No contact 1= 1 - 12 2= ≥ 13
